# Supplementary material for: Targeting N-Terminal Human Maltase-Glucoamylase to Unravel Possible Inhibitors Using Molecular Docking, Molecular Dynamics Simulations, and Adaptive Steered Molecular Dynamics Simulations
Source: Front Chem. 2021 Aug 30;9:711242. doi: 10.3389/fchem.2021.711242 (PMC8435576; doi:10.3389/fchem.2021.711242)
Supplement: Supplementary file 2 [file DataSheet1.XLSX]

## Sheet: RMSD
Time(ns)	Free-NtMGAM	DSK-NtMGAM	Acarbose-NtMGAM
0	0	0	0
0.04	1.12296	1.26933	1.65341
0.08	1.13184	1.25784	1.49932
0.12	1.15481	1.24283	1.47657
0.16	1.17707	1.19354	1.50473
0.2	1.10241	1.2447	1.57098
0.24	1.22422	1.20877	1.48102
0.28	1.21499	1.14305	1.42722
0.32	1.15815	1.21181	1.40852
0.36	1.14172	1.22005	1.38785
0.4	1.18447	1.19436	1.43008
0.44	1.17559	1.16584	1.4023
0.48	1.14002	1.11744	1.53337
0.52	1.16109	1.16793	1.41416
0.56	1.21752	1.22818	1.46697
0.6	1.29985	1.35816	1.42115
0.64	1.20217	1.39715	1.46996
0.68	1.21974	1.3546	1.38209
0.72	1.24179	1.21612	1.46827
0.76	1.26873	1.33594	1.50713
0.8	1.28607	1.40941	1.43597
0.84	1.23403	1.30347	1.51602
0.88	1.31593	1.3656	1.4751
0.92	1.24907	1.43414	1.56217
0.96	1.24647	1.36682	1.72887
1	1.2055	1.34226	1.48604
1.04	1.31858	1.41299	1.49277
1.08	1.34527	1.4611	1.37862
1.12	1.20136	1.46118	1.5709
1.16	1.36935	1.41576	1.54201
1.2	1.18448	1.43813	1.43436
1.24	1.24743	1.45635	1.39508
1.28	1.2732	1.45192	1.44959
1.32	1.22537	1.2943	1.47951
1.36	1.23918	1.37966	1.45243
1.4	1.21409	1.47004	1.51783
1.44	1.25774	1.44656	1.49131
1.48	1.35659	1.42708	1.52704
1.52	1.38961	1.35585	1.39517
1.56	1.17761	1.34303	1.51637
1.6	1.20227	1.37799	1.42685
1.64	1.20595	1.41976	1.5626
1.68	1.15118	1.48241	1.4328
1.72	1.08477	1.49685	1.57281
1.76	1.19037	1.4717	1.48561
1.8	1.18516	1.53834	1.44209
1.84	1.20422	1.45698	1.37163
1.88	1.15901	1.37617	1.48734
1.92	1.25012	1.37559	1.52982
1.96	1.26469	1.45325	1.43583
2	1.16525	1.43359	1.47165
2.04	1.23101	1.51403	1.45552
2.08	1.34691	1.51317	1.46803
2.12	1.24538	1.4731	1.51462
2.16	1.43498	1.43412	1.63859
2.2	1.31469	1.3044	1.5994
2.24	1.39328	1.40596	1.53835
2.28	1.23619	1.49779	1.44474
2.32	1.31108	1.47115	1.53446
2.36	1.2727	1.44824	1.64328
2.4	1.2798	1.4623	1.54669
2.44	1.25843	1.59255	1.47763
2.48	1.27797	1.55263	1.63072
2.52	1.30499	1.35355	1.5813
2.56	1.30266	1.4463	1.59193
2.6	1.3228	1.4668	1.63621
2.64	1.28986	1.38925	1.5821
2.68	1.25471	1.41139	1.54753
2.72	1.24285	1.5384	1.69453
2.76	1.31737	1.48027	1.56161
2.8	1.2381	1.57504	1.70374
2.84	1.29346	1.46059	1.56672
2.88	1.40222	1.5228	1.63209
2.92	1.35682	1.53745	1.57726
2.96	1.19992	1.54943	1.72226
3	1.37405	1.49394	1.75403
3.04	1.35973	1.31247	1.65399
3.08	1.37022	1.4272	1.72207
3.12	1.41689	1.46993	1.71878
3.16	1.33426	1.53984	1.68421
3.2	1.30383	1.43002	1.64559
3.24	1.35476	1.40105	1.71318
3.28	1.28966	1.50319	1.78342
3.32	1.304	1.5466	1.75493
3.36	1.34308	1.51779	1.67883
3.4	1.22176	1.52877	1.60715
3.44	1.34259	1.4034	1.59774
3.48	1.37045	1.51482	1.59174
3.52	1.44198	1.32357	1.68033
3.56	1.40791	1.43888	1.55933
3.6	1.45876	1.45546	1.55918
3.64	1.43388	1.48373	1.59501
3.68	1.37734	1.51194	1.65237
3.72	1.40276	1.44463	1.57435
3.76	1.38887	1.46423	1.6461
3.8	1.3072	1.47569	1.68712
3.84	1.32827	1.5558	1.54252
3.88	1.29339	1.48474	1.68908
3.92	1.31553	1.61184	1.61631
3.96	1.34012	1.52348	1.73672
4	1.46571	1.54503	1.61936
4.04	1.44403	1.35545	1.63835
4.08	1.41847	1.46749	1.52998
4.12	1.3704	1.36802	1.59351
4.16	1.48604	1.4945	1.66251
4.2	1.53624	1.49924	1.70453
4.24	1.38114	1.40962	1.60729
4.28	1.32749	1.4015	1.60017
4.32	1.42896	1.38482	1.61338
4.36	1.29044	1.3259	1.55404
4.4	1.33384	1.43527	1.74632
4.44	1.20478	1.47149	1.69113
4.48	1.277	1.4601	1.63894
4.52	1.23383	1.51506	1.76445
4.56	1.23734	1.42781	1.66424
4.6	1.33085	1.52952	1.65203
4.64	1.31517	1.50666	1.6644
4.68	1.29777	1.55701	1.68044
4.72	1.30131	1.49644	1.62534
4.76	1.21013	1.56979	1.72001
4.8	1.24015	1.49121	1.74455
4.84	1.30992	1.51351	1.58269
4.88	1.30396	1.67571	1.67342
4.92	1.38942	1.57553	1.69015
4.96	1.27378	1.5244	1.70485
5	1.36808	1.4754	1.70361
5.04	1.36606	1.48789	1.78136
5.08	1.30722	1.53126	1.7177
5.12	1.47752	1.43406	1.67975
5.16	1.33532	1.54049	1.64037
5.2	1.36449	1.53676	1.67216
5.24	1.38925	1.4678	1.78952
5.28	1.4159	1.36662	1.73947
5.32	1.29259	1.41171	1.63896
5.36	1.33687	1.53259	1.72434
5.4	1.35112	1.42929	1.74636
5.44	1.3344	1.49128	1.66249
5.48	1.3239	1.41489	1.80723
5.52	1.36816	1.34433	1.72086
5.56	1.3146	1.41196	1.70275
5.6	1.28877	1.57185	1.75506
5.64	1.38839	1.44382	1.75078
5.68	1.34107	1.37688	1.80827
5.72	1.38064	1.41554	1.92999
5.76	1.36875	1.48951	1.79745
5.8	1.41378	1.50191	1.76742
5.84	1.44524	1.53482	1.80592
5.88	1.40063	1.50057	1.72146
5.92	1.46459	1.49453	1.7921
5.96	1.4344	1.44007	1.7041
6	1.43623	1.49983	1.73004
6.04	1.51158	1.40804	1.76653
6.08	1.4152	1.53992	1.76179
6.12	1.50515	1.54369	1.78212
6.16	1.59474	1.42421	1.82333
6.2	1.52886	1.45583	1.87867
6.24	1.5229	1.46124	1.79162
6.28	1.50178	1.4045	1.73171
6.32	1.4014	1.43421	1.61395
6.36	1.55294	1.54572	1.70433
6.4	1.51949	1.50566	1.80998
6.44	1.59788	1.41821	1.77104
6.48	1.39437	1.52084	1.77576
6.52	1.35887	1.54927	1.70875
6.56	1.30244	1.50161	1.67838
6.6	1.37442	1.47572	1.88959
6.64	1.31921	1.48252	1.86824
6.68	1.23145	1.46957	1.66261
6.72	1.37054	1.51542	1.80121
6.76	1.38546	1.54817	1.73578
6.8	1.48397	1.55083	1.80082
6.84	1.46139	1.47687	1.82214
6.88	1.44691	1.51034	1.77444
6.92	1.43274	1.51845	1.73202
6.96	1.42497	1.58853	1.77162
7	1.35193	1.62455	1.7495
7.04	1.33631	1.4997	1.67534
7.08	1.3405	1.52784	1.74544
7.12	1.35868	1.44948	1.83534
7.16	1.36188	1.54962	1.84959
7.2	1.33323	1.48528	1.81263
7.24	1.41055	1.50911	1.85428
7.28	1.39944	1.41578	1.66184
7.32	1.42528	1.48173	1.70471
7.36	1.32134	1.46632	1.73687
7.4	1.45476	1.41644	1.73406
7.44	1.35105	1.40682	1.82466
7.48	1.36979	1.51084	1.63272
7.52	1.41	1.51501	1.64001
7.56	1.39981	1.51392	1.57608
7.6	1.58969	1.39647	1.72018
7.64	1.49743	1.53294	1.6514
7.68	1.59402	1.54941	1.63372
7.72	1.4883	1.55813	1.66867
7.76	1.5158	1.51707	1.6017
7.8	1.30652	1.41028	1.70013
7.84	1.31561	1.45164	1.67055
7.88	1.36615	1.43386	1.63995
7.92	1.39161	1.40108	1.68931
7.96	1.5352	1.50574	1.66526
8	1.40346	1.40044	1.66464
8.04	1.5275	1.42931	1.62126
8.08	1.55261	1.33706	1.57254
8.12	1.54169	1.50317	1.61659
8.16	1.49146	1.40918	1.63065
8.2	1.5106	1.53072	1.70439
8.24	1.40676	1.40474	1.65803
8.28	1.36313	1.47355	1.61881
8.32	1.24113	1.44561	1.64765
8.36	1.42321	1.46191	1.47625
8.4	1.33249	1.41739	1.68955
8.44	1.31591	1.39417	1.65383
8.48	1.35442	1.4169	1.63957
8.52	1.32859	1.40994	1.6723
8.56	1.32392	1.36329	1.6241
8.6	1.30633	1.43983	1.61057
8.64	1.31234	1.51369	1.59423
8.68	1.35743	1.38623	1.5464
8.72	1.34313	1.43084	1.64703
8.76	1.17625	1.46512	1.6981
8.8	1.22606	1.4709	1.6181
8.84	1.35434	1.45675	1.68938
8.88	1.31171	1.41869	1.70594
8.92	1.44401	1.40006	1.64341
8.96	1.43274	1.44496	1.5553
9	1.41476	1.47809	1.68661
9.04	1.4554	1.46945	1.69727
9.08	1.32542	1.46773	1.68332
9.12	1.44776	1.52196	1.67224
9.16	1.38135	1.40969	1.629
9.2	1.52083	1.50494	1.60217
9.24	1.46774	1.56564	1.68768
9.28	1.36917	1.50339	1.54558
9.32	1.47359	1.49526	1.68445
9.36	1.50531	1.48571	1.64401
9.4	1.40889	1.55261	1.67085
9.44	1.44932	1.4742	1.67225
9.48	1.42206	1.54403	1.61379
9.52	1.3944	1.52046	1.69669
9.56	1.49326	1.45203	1.68698
9.6	1.57329	1.4543	1.71115
9.64	1.55875	1.52128	1.619
9.68	1.36822	1.49645	1.59865
9.72	1.39783	1.56592	1.73759
9.76	1.61147	1.46184	1.63885
9.8	1.41757	1.53255	1.6147
9.84	1.4239	1.61179	1.61784
9.88	1.48267	1.54085	1.62143
9.92	1.53399	1.5371	1.64902
9.96	1.45865	1.52161	1.63236
10	1.66651	1.50692	1.67427
10.04	1.76147	1.52362	1.68116
10.08	1.58921	1.55628	1.63058
10.12	1.51385	1.5753	1.62434
10.16	1.5417	1.55152	1.61554
10.2	1.47904	1.52591	1.61976
10.24	1.4302	1.5166	1.69035
10.28	1.40625	1.58681	1.62168
10.32	1.39975	1.50585	1.60945
10.36	1.46824	1.53377	1.64303
10.4	1.52195	1.47381	1.53434
10.44	1.49978	1.53774	1.64164
10.48	1.60559	1.52536	1.62622
10.52	1.62608	1.60339	1.6334
10.56	1.65172	1.5482	1.66174
10.6	1.68756	1.48181	1.64551
10.64	1.48268	1.55695	1.64221
10.68	1.51679	1.47207	1.62808
10.72	1.43425	1.52002	1.6003
10.76	1.52234	1.5192	1.60883
10.8	1.52703	1.48566	1.61522
10.84	1.39472	1.52169	1.60337
10.88	1.39611	1.54576	1.57314
10.92	1.48582	1.51353	1.6119
10.96	1.49306	1.47948	1.64354
11	1.42722	1.70606	1.66262
11.04	1.38992	1.52725	1.5381
11.08	1.57955	1.53226	1.63833
11.12	1.38355	1.62117	1.56246
11.16	1.39412	1.70741	1.60347
11.2	1.37449	1.60982	1.60943
11.24	1.63291	1.5935	1.57387
11.28	1.57573	1.50503	1.51798
11.32	1.51177	1.653	1.48053
11.36	1.6154	1.60416	1.44369
11.4	1.46114	1.63908	1.48947
11.44	1.57571	1.58776	1.52031
11.48	1.57119	1.59522	1.58366
11.52	1.46131	1.5142	1.61482
11.56	1.44391	1.55114	1.60715
11.6	1.63871	1.65961	1.54175
11.64	1.51132	1.5654	1.4989
11.68	1.45932	1.65736	1.64475
11.72	1.38558	1.70419	1.50333
11.76	1.37748	1.66534	1.56075
11.8	1.41281	1.55366	1.54471
11.84	1.41082	1.52556	1.45034
11.88	1.34776	1.59375	1.44969
11.92	1.306	1.63937	1.5496
11.96	1.50662	1.64291	1.56466
12	1.43684	1.58476	1.62922
12.04	1.52297	1.59156	1.51573
12.08	1.5403	1.62372	1.5143
12.12	1.5027	1.74437	1.52295
12.16	1.5814	1.6635	1.58638
12.2	1.50058	1.65704	1.54992
12.24	1.38903	1.6885	1.52513
12.28	1.44696	1.7991	1.60195
12.32	1.40843	1.73931	1.55892
12.36	1.39572	1.80246	1.71136
12.4	1.39932	1.79637	1.61434
12.44	1.42364	1.76353	1.60074
12.48	1.42643	1.74613	1.60852
12.52	1.44032	1.59811	1.68293
12.56	1.49303	1.64683	1.6226
12.6	1.46453	1.61848	1.51062
12.64	1.42141	1.79195	1.52735
12.68	1.32912	1.78891	1.54211
12.72	1.42624	1.67461	1.62183
12.76	1.3862	1.63918	1.64481
12.8	1.41448	1.66859	1.58114
12.84	1.47684	1.69744	1.61269
12.88	1.45907	1.65297	1.48231
12.92	1.47181	1.72258	1.58377
12.96	1.39797	1.63821	1.42555
13	1.41728	1.64197	1.53582
13.04	1.3798	1.79652	1.65837
13.08	1.4379	1.66612	1.66773
13.12	1.36596	1.62894	1.51639
13.16	1.40618	1.60609	1.5416
13.2	1.37829	1.67207	1.42145
13.24	1.38232	1.6131	1.54015
13.28	1.47406	1.74385	1.53549
13.32	1.61129	1.7404	1.52849
13.36	1.4092	1.63525	1.55727
13.4	1.40197	1.69727	1.5702
13.44	1.43147	1.61558	1.54693
13.48	1.6215	1.66126	1.66748
13.52	1.55441	1.62779	1.61969
13.56	1.526	1.72549	1.59559
13.6	1.51495	1.67875	1.76564
13.64	1.60257	1.54358	1.60712
13.68	1.5928	1.52253	1.60031
13.72	1.51171	1.63737	1.62675
13.76	1.4749	1.60844	1.68333
13.8	1.55686	1.54195	1.75286
13.84	1.49877	1.60046	1.77259
13.88	1.42216	1.6278	1.54087
13.92	1.37416	1.59496	1.55026
13.96	1.34739	1.55175	1.56058
14	1.37011	1.56036	1.69571
14.04	1.42913	1.52707	1.70346
14.08	1.36112	1.62128	1.70427
14.12	1.36865	1.55801	1.71153
14.16	1.40489	1.59175	1.69564
14.2	1.37046	1.5428	1.61576
14.24	1.44323	1.55473	1.56432
14.28	1.3609	1.59796	1.6174
14.32	1.45854	1.70807	1.64776
14.36	1.43575	1.53951	1.59347
14.4	1.42254	1.63191	1.58961
14.44	1.376	1.4729	1.63395
14.48	1.45844	1.49307	1.52273
14.52	1.41878	1.47621	1.56082
14.56	1.34744	1.53573	1.5642
14.6	1.31102	1.6069	1.65461
14.64	1.35964	1.59907	1.67186
14.68	1.49832	1.44267	1.57899
14.72	1.54515	1.62433	1.67233
14.76	1.57463	1.53128	1.77047
14.8	1.53396	1.49807	1.52592
14.84	1.49796	1.52554	1.52608
14.88	1.38267	1.6053	1.55732
14.92	1.43992	1.64883	1.58857
14.96	1.34232	1.51336	1.64365
15	1.34915	1.51475	1.67713
15.04	1.43299	1.61996	1.69221
15.08	1.50619	1.62892	1.70627
15.12	1.38228	1.60595	1.57909
15.16	1.43827	1.60204	1.55011
15.2	1.58207	1.5622	1.51264
15.24	1.37242	1.5715	1.44194
15.28	1.39142	1.53436	1.48849
15.32	1.47734	1.51095	1.46811
15.36	1.45753	1.52578	1.50277
15.4	1.39945	1.49723	1.48057
15.44	1.36143	1.55851	1.59005
15.48	1.42527	1.52926	1.7017
15.52	1.33429	1.57643	1.5677
15.56	1.30769	1.47312	1.66606
15.6	1.41153	1.45415	1.57146
15.64	1.38692	1.54283	1.50771
15.68	1.50857	1.63687	1.50948
15.72	1.37836	1.50294	1.54222
15.76	1.40204	1.54501	1.57717
15.8	1.41708	1.66442	1.52863
15.84	1.31174	1.56448	1.59224
15.88	1.40092	1.53011	1.61563
15.92	1.30735	1.49682	1.54525
15.96	1.44482	1.49741	1.55535
16	1.36823	1.65334	1.63568
16.04	1.27927	1.57217	1.53756
16.08	1.39674	1.62041	1.54779
16.12	1.3569	1.4941	1.64454
16.16	1.36663	1.54418	1.71333
16.2	1.38295	1.62676	1.69591
16.24	1.34531	1.55414	1.56846
16.28	1.3859	1.61432	1.5961
16.32	1.37027	1.59724	1.72095
16.36	1.34231	1.47816	1.70248
16.4	1.3732	1.52455	1.66729
16.44	1.3908	1.58581	1.68978
16.48	1.37351	1.63098	1.6089
16.52	1.44815	1.6832	1.51025
16.56	1.36252	1.62577	1.64013
16.6	1.44406	1.56911	1.58935
16.64	1.41485	1.53193	1.62293
16.68	1.33045	1.74228	1.58757
16.72	1.45022	1.62811	1.45339
16.76	1.36307	1.58348	1.51715
16.8	1.42294	1.64664	1.62558
16.84	1.48324	1.669	1.60078
16.88	1.36358	1.70371	1.57268
16.92	1.38537	1.92518	1.69068
16.96	1.45596	1.80666	1.61303
17	1.35604	1.6632	1.56701
17.04	1.34132	1.55374	1.57361
17.08	1.36305	1.73049	1.63627
17.12	1.41313	1.72265	1.54079
17.16	1.36056	1.69072	1.68916
17.2	1.37987	1.64532	1.70944
17.24	1.38272	1.56017	1.676
17.28	1.39187	1.48865	1.6526
17.32	1.29384	1.49857	1.58277
17.36	1.35238	1.56033	1.70687
17.4	1.32639	1.61231	1.70424
17.44	1.35773	1.69564	1.69771
17.48	1.35449	1.61428	1.66136
17.52	1.39664	1.68738	1.54064
17.56	1.37495	1.60866	1.52979
17.6	1.40816	1.7095	1.54526
17.64	1.41832	1.68928	1.6413
17.68	1.4746	1.5651	1.55381
17.72	1.4378	1.56402	1.74456
17.76	1.4934	1.56238	1.53379
17.8	1.52695	1.70415	1.49278
17.84	1.40925	1.65426	1.52978
17.88	1.44612	1.61179	1.56424
17.92	1.4532	1.61653	1.60297
17.96	1.36478	1.64635	1.50355
18	1.37597	1.52544	1.50132
18.04	1.38246	1.66696	1.58715
18.08	1.3263	1.54193	1.63268
18.12	1.39791	1.62607	1.63307
18.16	1.43734	1.5666	1.73101
18.2	1.4148	1.60145	1.74513
18.24	1.46241	1.51467	1.64626
18.28	1.33215	1.64309	1.59596
18.32	1.42659	1.56513	1.62072
18.36	1.39925	1.50735	1.59883
18.4	1.48615	1.66297	1.71211
18.44	1.40897	1.69482	1.67355
18.48	1.38784	1.58095	1.70251
18.52	1.36771	1.53605	1.83941
18.56	1.59511	1.56927	1.8123
18.6	1.50055	1.58167	1.74744
18.64	1.52322	1.67634	1.75111
18.68	1.38703	1.52893	1.71015
18.72	1.422	1.58739	1.84402
18.76	1.4001	1.56924	1.73409
18.8	1.42689	1.51055	1.7803
18.84	1.46172	1.57067	1.77296
18.88	1.42721	1.60704	1.77317
18.92	1.43205	1.63854	1.68361
18.96	1.48978	1.64403	1.75463
19	1.52598	1.60363	1.69861
19.04	1.44333	1.54662	1.59735
19.08	1.34073	1.54482	1.78621
19.12	1.49388	1.60955	1.79117
19.16	1.52758	1.53824	1.81226
19.2	1.45099	1.48651	1.64703
19.24	1.45402	1.57907	1.6991
19.28	1.40324	1.5345	1.71686
19.32	1.42886	1.5166	1.82303
19.36	1.58444	1.56845	1.62846
19.4	1.61353	1.59497	1.7024
19.44	1.58294	1.54448	1.77357
19.48	1.50245	1.50695	1.70395
19.52	1.59457	1.45187	1.67088
19.56	1.58501	1.47798	1.78268
19.6	1.56735	1.56061	1.87958
19.64	1.63379	1.48286	1.85328
19.68	1.6357	1.62239	1.78197
19.72	1.40876	1.47846	1.81202
19.76	1.43133	1.51916	1.80325
19.8	1.47975	1.66773	1.7435
19.84	1.48377	1.67478	1.76206
19.88	1.45896	1.69535	1.76959
19.92	1.3809	1.60019	1.77071
19.96	1.38207	1.6051	1.75982
20	1.45078	1.5353	1.68595
20.04	1.44241	1.49001	1.69567
20.08	1.3989	1.56549	1.77149
20.12	1.46385	1.55072	1.68012
20.16	1.42423	1.57448	1.74354
20.2	1.42508	1.5713	1.69934
20.24	1.43992	1.53933	1.66793
20.28	1.56505	1.46797	1.67527
20.32	1.38493	1.52259	1.68328
20.36	1.4392	1.51476	1.55799
20.4	1.45567	1.67733	1.5782
20.44	1.52725	1.58792	1.60054
20.48	1.52487	1.64756	1.76595
20.52	1.45362	1.59726	1.78374
20.56	1.40907	1.55155	1.80205
20.6	1.39697	1.51005	1.64266
20.64	1.46051	1.52784	1.65889
20.68	1.42256	1.45916	1.74228
20.72	1.40754	1.47811	1.59735
20.76	1.41359	1.48975	1.76075
20.8	1.45341	1.40702	1.63635
20.84	1.50445	1.5315	1.70752
20.88	1.54682	1.54513	1.6529
20.92	1.49435	1.50117	1.59891
20.96	1.44472	1.46956	1.62743
21	1.49482	1.4647	1.7424
21.04	1.51746	1.43879	1.78683
21.08	1.5022	1.58778	1.6268
21.12	1.55669	1.46631	1.66627
21.16	1.66029	1.58165	1.69964
21.2	1.61973	1.51416	1.59981
21.24	1.56946	1.52201	1.60239
21.28	1.61145	1.51343	1.72449
21.32	1.58554	1.51486	1.66518
21.36	1.47579	1.49155	1.69322
21.4	1.54771	1.51951	1.80361
21.44	1.53624	1.44949	1.86814
21.48	1.56179	1.50926	1.80978
21.52	1.55652	1.65306	1.84916
21.56	1.6272	1.5281	1.78878
21.6	1.615	1.48461	1.75141
21.64	1.64547	1.43515	1.66079
21.68	1.64682	1.46575	1.67224
21.72	1.52154	1.46878	1.60998
21.76	1.7214	1.48448	1.6246
21.8	1.57043	1.45431	1.68041
21.84	1.57384	1.62073	1.74901
21.88	1.49874	1.59267	1.7236
21.92	1.50291	1.66647	1.81791
21.96	1.55643	1.55553	1.88855
22	1.48135	1.53603	1.71036
22.04	1.54618	1.50656	1.68329
22.08	1.35867	1.60237	1.72931
22.12	1.52192	1.58058	1.74179
22.16	1.44028	1.6103	1.72232
22.2	1.55331	1.54426	1.78524
22.24	1.43062	1.54169	1.75279
22.28	1.36017	1.66141	1.79003
22.32	1.40714	1.61769	1.82769
22.36	1.47602	1.65458	1.71338
22.4	1.35406	1.6509	1.77691
22.44	1.52535	1.71269	1.75622
22.48	1.48522	1.6916	1.767
22.52	1.49615	1.56584	1.84664
22.56	1.49217	1.59307	1.74612
22.6	1.52103	1.61894	1.70041
22.64	1.58888	1.69412	1.84492
22.68	1.52152	1.52097	1.74032
22.72	1.50219	1.48404	1.78493
22.76	1.59802	1.46642	1.88135
22.8	1.65001	1.55056	1.81751
22.84	1.51261	1.74311	1.93223
22.88	1.50473	1.59224	1.8201
22.92	1.52534	1.57372	1.8791
22.96	1.49004	1.46323	1.83728
23	1.33423	1.46613	1.93774
23.04	1.48725	1.50088	1.87867
23.08	1.33342	1.45978	1.72964
23.12	1.31136	1.5114	1.79578
23.16	1.33152	1.44673	1.78586
23.2	1.48816	1.50328	1.75137
23.24	1.50456	1.49215	1.80158
23.28	1.43845	1.51037	1.72752
23.32	1.51655	1.53408	1.74156
23.36	1.47925	1.32116	1.74489
23.4	1.41189	1.40106	1.7299
23.44	1.4768	1.34419	1.77979
23.48	1.46863	1.37459	1.60225
23.52	1.60615	1.49404	1.71939
23.56	1.53217	1.52709	1.80978
23.6	1.46371	1.50049	1.79115
23.64	1.39631	1.3952	1.67176
23.68	1.42821	1.46318	1.68314
23.72	1.45945	1.49898	1.83306
23.76	1.49984	1.47247	1.66263
23.8	1.52947	1.39708	1.76784
23.84	1.45577	1.53636	1.66653
23.88	1.4559	1.50429	1.78955
23.92	1.49215	1.42405	1.70851
23.96	1.57724	1.44487	1.67512
24	1.53252	1.44945	1.74429
24.04	1.50794	1.45306	1.69038
24.08	1.48991	1.43164	1.80395
24.12	1.4865	1.64586	1.91272
24.16	1.41967	1.49369	1.779
24.2	1.42381	1.55595	1.75059
24.24	1.44217	1.44132	1.64609
24.28	1.55383	1.5381	1.65592
24.32	1.6166	1.61449	1.76329
24.36	1.49833	1.46098	1.79252
24.4	1.4845	1.40542	1.69151
24.44	1.33312	1.38053	1.57807
24.48	1.34134	1.50142	1.88273
24.52	1.34605	1.48324	1.79788
24.56	1.41746	1.47935	1.65425
24.6	1.43928	1.47322	1.72272
24.64	1.39935	1.5642	1.81997
24.68	1.43771	1.52814	1.74852
24.72	1.50632	1.67887	1.70082
24.76	1.49939	1.55758	1.68383
24.8	1.44796	1.60263	1.76682
24.84	1.43341	1.7081	1.69097
24.88	1.36852	1.67792	1.70529
24.92	1.47318	1.48311	1.56517
24.96	1.49719	1.55575	1.80154
25	1.46569	1.50976	1.81366
25.04	1.52637	1.59034	1.82299
25.08	1.44619	1.57224	1.88052
25.12	1.45275	1.549	1.85162
25.16	1.51404	1.54257	1.66138
25.2	1.47407	1.67062	1.75593
25.24	1.43675	1.63215	1.72787
25.28	1.44126	1.6047	1.74408
25.32	1.47634	1.52621	1.77416
25.36	1.42048	1.43241	1.72027
25.4	1.51362	1.55301	1.74383
25.44	1.45921	1.5249	1.80254
25.48	1.51221	1.50305	1.78723
25.52	1.53244	1.56889	1.72614
25.56	1.56757	1.5304	1.76685
25.6	1.53703	1.58404	1.69192
25.64	1.49381	1.5375	1.72013
25.68	1.53557	1.46329	1.7513
25.72	1.47566	1.49727	1.74977
25.76	1.59851	1.50085	1.73114
25.8	1.42498	1.49527	1.80505
25.84	1.41212	1.4317	1.79009
25.88	1.39618	1.48365	1.9443
25.92	1.54891	1.5492	1.90541
25.96	1.44485	1.55716	1.82948
26	1.51692	1.62533	1.71427
26.04	1.61417	1.55367	1.74134
26.08	1.5498	1.5619	1.68924
26.12	1.62977	1.51242	1.75423
26.16	1.60141	1.58755	1.80736
26.2	1.63136	1.51478	1.77948
26.24	1.5651	1.49799	1.7332
26.28	1.50969	1.52026	1.7311
26.32	1.71757	1.54273	1.76333
26.36	1.58358	1.57911	1.75097
26.4	1.62844	1.48049	1.722
26.44	1.58233	1.53056	1.7545
26.48	1.55577	1.5945	1.8969
26.52	1.52418	1.44316	1.91652
26.56	1.56439	1.60994	1.92992
26.6	1.58958	1.68849	1.99364
26.64	1.60758	1.61256	1.89453
26.68	1.644	1.55786	1.84273
26.72	1.55702	1.61354	1.84221
26.76	1.63056	1.59851	1.76295
26.8	1.63454	1.54281	1.7984
26.84	1.55643	1.54167	1.66426
26.88	1.56449	1.60398	1.70303
26.92	1.62236	1.50966	1.64258
26.96	1.42945	1.52347	1.75687
27	1.65738	1.51324	1.82487
27.04	1.50625	1.63239	1.73342
27.08	1.50397	1.66542	1.81925
27.12	1.44937	1.56437	1.83495
27.16	1.46178	1.64427	1.70336
27.2	1.43304	1.5971	1.80781
27.24	1.43732	1.54468	1.80371
27.28	1.51435	1.6219	1.77551
27.32	1.48247	1.52957	1.79525
27.36	1.51225	1.61376	1.78219
27.4	1.4476	1.51326	1.74565
27.44	1.52394	1.51296	1.73041
27.48	1.45892	1.43923	1.87653
27.52	1.41969	1.5913	1.78458
27.56	1.46025	1.55137	1.64494
27.6	1.41961	1.51541	1.83247
27.64	1.4233	1.58061	1.81219
27.68	1.40448	1.54302	1.75629
27.72	1.43067	1.72157	1.62282
27.76	1.4261	1.54511	1.6651
27.8	1.47533	1.65027	1.67259
27.84	1.49829	1.54956	1.68435
27.88	1.52696	1.54552	1.80318
27.92	1.51574	1.5425	1.85467
27.96	1.56394	1.57477	1.7848
28	1.46387	1.55767	1.67438
28.04	1.44994	1.63302	1.69738
28.08	1.47946	1.68617	1.685
28.12	1.45903	1.62586	1.8749
28.16	1.52187	1.55317	1.82111
28.2	1.51197	1.57262	1.68562
28.24	1.58037	1.5931	1.74525
28.28	1.5755	1.64483	1.70742
28.32	1.43714	1.69457	1.66975
28.36	1.57021	1.70888	1.888
28.4	1.57888	1.74572	1.65505
28.44	1.62066	1.64404	1.66358
28.48	1.51788	1.66015	1.5818
28.52	1.45604	1.59852	1.60242
28.56	1.73875	1.52174	1.64305
28.6	1.553	1.69271	1.7355
28.64	1.64267	1.62014	1.70375
28.68	1.58106	1.6982	1.64643
28.72	1.56512	1.75434	1.66093
28.76	1.56262	1.67197	1.83146
28.8	1.5795	1.62446	1.67017
28.84	1.56384	1.76882	1.60122
28.88	1.50672	1.6601	1.7471
28.92	1.53686	1.65407	1.58102
28.96	1.51786	1.57692	1.59698
29	1.56422	1.63954	1.59729
29.04	1.56653	1.5935	1.70203
29.08	1.53719	1.67406	1.74599
29.12	1.53714	1.62395	1.77559
29.16	1.53558	1.62411	1.70352
29.2	1.55955	1.60387	1.70369
29.24	1.5363	1.78498	1.64885
29.28	1.57196	1.68403	1.65236
29.32	1.50295	1.60843	1.68346
29.36	1.4402	1.62384	1.7149
29.4	1.47164	1.52642	1.66039
29.44	1.3627	1.7905	1.83913
29.48	1.39247	1.68236	1.70677
29.52	1.41453	1.64992	1.72063
29.56	1.48587	1.63917	1.70398
29.6	1.56369	1.6541	1.63301
29.64	1.53767	1.7186	1.59328
29.68	1.45607	1.6371	1.6753
29.72	1.44675	1.55072	1.68953
29.76	1.42723	1.56229	1.76043
29.8	1.45599	1.61427	1.67882
29.84	1.42196	1.755	1.69398
29.88	1.5909	1.7451	1.64069
29.92	1.55993	1.63718	1.57785
29.96	1.53321	1.60754	1.6873
30	1.53551	1.49853	1.68009
30.04	1.52377	1.62996	1.72731
30.08	1.46092	1.65311	1.6275
30.12	1.44815	1.54476	1.67
30.16	1.51337	1.55163	1.74705
30.2	1.49616	1.53738	1.76884
30.24	1.59373	1.69138	1.68842
30.28	1.59257	1.55424	1.63226
30.32	1.46772	1.59977	1.74235
30.36	1.50285	1.57737	1.85084
30.4	1.47992	1.53104	1.84314
30.44	1.4759	1.61635	1.75069
30.48	1.43215	1.59957	1.64378
30.52	1.47571	1.66072	1.66029
30.56	1.42602	1.61945	1.74285
30.6	1.33108	1.50323	1.69931
30.64	1.391	1.53098	1.6155
30.68	1.41689	1.51314	1.72485
30.72	1.48468	1.59074	1.70999
30.76	1.5264	1.53702	1.73112
30.8	1.4969	1.5629	1.79611
30.84	1.51667	1.5702	1.81463
30.88	1.48519	1.58889	1.83216
30.92	1.44123	1.70477	1.70131
30.96	1.59175	1.64116	1.69772
31	1.50098	1.64144	1.69439
31.04	1.52872	1.65403	1.66661
31.08	1.67973	1.61531	1.60385
31.12	1.56402	1.75267	1.55694
31.16	1.52692	1.65242	1.66719
31.2	1.58157	1.5902	1.70905
31.24	1.50986	1.64219	1.61244
31.28	1.4421	1.72304	1.71562
31.32	1.50546	1.77471	1.71281
31.36	1.43546	1.7202	1.77093
31.4	1.50219	1.54976	1.77043
31.44	1.4672	1.50197	1.7574
31.48	1.41321	1.58165	1.69593
31.52	1.51747	1.51829	1.77097
31.56	1.47667	1.52253	1.71397
31.6	1.50579	1.58748	1.7128
31.64	1.47618	1.56659	1.68628
31.68	1.41216	1.66579	1.78861
31.72	1.42211	1.64866	1.76557
31.76	1.55067	1.64778	1.72701
31.8	1.44301	1.64663	1.64678
31.84	1.50682	1.71369	1.73317
31.88	1.67549	1.53514	1.74843
31.92	1.49398	1.59259	1.78063
31.96	1.46084	1.53194	1.63113
32	1.53209	1.50975	1.67551
32.04	1.44361	1.58196	1.79556
32.08	1.42044	1.66874	1.70189
32.12	1.49509	1.61912	1.62852
32.16	1.44647	1.50215	1.77655
32.2	1.4162	1.59154	1.75385
32.24	1.4537	1.70355	1.82321
32.28	1.55316	1.69463	1.82651
32.32	1.57162	1.72049	1.71405
32.36	1.50864	1.6461	1.74934
32.4	1.48513	1.56723	1.69535
32.44	1.39711	1.62464	1.67678
32.48	1.50051	1.59672	1.74322
32.52	1.47484	1.62072	1.63607
32.56	1.45275	1.61077	1.56766
32.6	1.51506	1.60748	1.59109
32.64	1.42363	1.54154	1.61545
32.68	1.37206	1.59612	1.58372
32.72	1.54931	1.77797	1.64947
32.76	1.577	1.7241	1.67599
32.8	1.53818	1.60421	1.76575
32.84	1.45464	1.56397	1.77415
32.88	1.49053	1.66019	1.75201
32.92	1.53924	1.58347	1.74328
32.96	1.55681	1.62345	1.75153
33	1.45002	1.57971	1.64866
33.04	1.41661	1.52729	1.71881
33.08	1.50586	1.62363	1.64651
33.12	1.52538	1.52748	1.68801
33.16	1.60985	1.57603	1.82278
33.2	1.56302	1.54701	1.70205
33.24	1.62001	1.57484	1.65611
33.28	1.61955	1.61445	1.67273
33.32	1.5527	1.49795	1.64402
33.36	1.44362	1.5707	1.70292
33.4	1.35407	1.52962	1.6977
33.44	1.48404	1.52327	1.61447
33.48	1.40711	1.45281	1.56182
33.52	1.53054	1.58799	1.61683
33.56	1.43283	1.50791	1.65377
33.6	1.5224	1.55875	1.67081
33.64	1.44816	1.58609	1.59166
33.68	1.4769	1.57474	1.67458
33.72	1.45962	1.50914	1.60206
33.76	1.48856	1.59656	1.66161
33.8	1.4702	1.60567	1.58704
33.84	1.49679	1.67121	1.58849
33.88	1.35287	1.54252	1.73027
33.92	1.41928	1.63071	1.58503
33.96	1.50299	1.51521	1.54499
34	1.54454	1.52219	1.49491
34.04	1.55198	1.56515	1.53188
34.08	1.50284	1.51582	1.59837
34.12	1.56216	1.57021	1.77879
34.16	1.57583	1.5427	1.68638
34.2	1.50406	1.53607	1.65469
34.24	1.57061	1.6401	1.65937
34.28	1.65081	1.53516	1.62684
34.32	1.57319	1.49583	1.61913
34.36	1.67703	1.46364	1.63511
34.4	1.61271	1.50189	1.56005
34.44	1.59424	1.52071	1.65289
34.48	1.60411	1.48296	1.70645
34.52	1.61808	1.49386	1.63972
34.56	1.6883	1.45229	1.55835
34.6	1.58567	1.44052	1.59371
34.64	1.56364	1.43136	1.52557
34.68	1.54548	1.54065	1.69233
34.72	1.65012	1.46662	1.57555
34.76	1.55527	1.40849	1.61684
34.8	1.61482	1.52617	1.56731
34.84	1.48733	1.5299	1.54858
34.88	1.57238	1.48686	1.67279
34.92	1.53211	1.43601	1.66068
34.96	1.53305	1.54095	1.55617
35	1.56862	1.48799	1.60004
35.04	1.59735	1.56885	1.58707
35.08	1.55241	1.43554	1.61946
35.12	1.62857	1.52588	1.5397
35.16	1.67302	1.46645	1.67656
35.2	1.63485	1.5094	1.61635
35.24	1.67076	1.55541	1.52861
35.28	1.61289	1.51245	1.67752
35.32	1.53185	1.52323	1.66017
35.36	1.69041	1.54268	1.71277
35.4	1.67311	1.55222	1.59122
35.44	1.62988	1.50014	1.58801
35.48	1.67159	1.59778	1.57579
35.52	1.66102	1.46972	1.62735
35.56	1.5906	1.38038	1.5861
35.6	1.59662	1.3835	1.62121
35.64	1.6131	1.42254	1.60407
35.68	1.57046	1.5687	1.54119
35.72	1.52731	1.51397	1.62332
35.76	1.64165	1.52893	1.57927
35.8	1.67776	1.50814	1.63997
35.84	1.67157	1.60732	1.56909
35.88	1.61473	1.51366	1.76848
35.92	1.51526	1.51438	1.66051
35.96	1.61593	1.58105	1.5853
36	1.67478	1.57451	1.64918
36.04	1.71563	1.54442	1.67495
36.08	1.57818	1.65979	1.63462
36.12	1.56337	1.50092	1.63852
36.16	1.50897	1.53748	1.70921
36.2	1.70228	1.55072	1.70534
36.24	1.58002	1.52003	1.7769
36.28	1.54699	1.4821	1.70833
36.32	1.46644	1.54576	1.83401
36.36	1.57711	1.58691	1.79171
36.4	1.53464	1.45763	1.72791
36.44	1.56382	1.48022	1.73762
36.48	1.58379	1.47826	1.7474
36.52	1.59083	1.54435	1.74264
36.56	1.5292	1.55813	1.71198
36.6	1.62452	1.62939	1.64061
36.64	1.65665	1.66367	1.66508
36.68	1.53964	1.5151	1.67764
36.72	1.47403	1.46392	1.64185
36.76	1.38461	1.55465	1.69773
36.8	1.47351	1.62453	1.692
36.84	1.50489	1.55747	1.6955
36.88	1.56492	1.66897	1.78761
36.92	1.60063	1.61789	1.80409
36.96	1.53405	1.43041	1.71419
37	1.66676	1.52851	1.76085
37.04	1.45464	1.48795	1.79392
37.08	1.49793	1.57527	1.77184
37.12	1.47497	1.62159	1.69529
37.16	1.39299	1.57105	1.6727
37.2	1.4965	1.64507	1.66283
37.24	1.5738	1.61212	1.68272
37.28	1.48319	1.56697	1.74074
37.32	1.51018	1.58536	1.72869
37.36	1.58464	1.50026	1.72316
37.4	1.62111	1.5315	1.68868
37.44	1.60083	1.55607	1.72931
37.48	1.58655	1.47291	1.80955
37.52	1.6504	1.52381	1.6978
37.56	1.55595	1.5641	1.61659
37.6	1.59036	1.63764	1.65865
37.64	1.60286	1.58148	1.66565
37.68	1.74417	1.43365	1.63035
37.72	1.63007	1.59399	1.72431
37.76	1.60909	1.64292	1.67761
37.8	1.55883	1.61693	1.78403
37.84	1.57819	1.65243	1.66479
37.88	1.46744	1.49251	1.67745
37.92	1.38102	1.65897	1.73082
37.96	1.41969	1.54842	1.8481
38	1.44809	1.49725	1.60852
38.04	1.45282	1.65508	1.74915
38.08	1.38581	1.48749	1.70635
38.12	1.46059	1.54805	1.75498
38.16	1.36493	1.57236	1.63782
38.2	1.30805	1.54136	1.61997
38.24	1.38401	1.45562	1.5979
38.28	1.50169	1.43522	1.71409
38.32	1.44125	1.45458	1.70586
38.36	1.40358	1.44013	1.63367
38.4	1.43303	1.48183	1.67695
38.44	1.41302	1.49981	1.78285
38.48	1.44783	1.54552	1.74399
38.52	1.37913	1.58231	1.69592
38.56	1.486	1.43909	1.6776
38.6	1.43131	1.60418	1.62005
38.64	1.36426	1.53016	1.77071
38.68	1.45874	1.51567	1.77848
38.72	1.5109	1.4824	1.68188
38.76	1.40424	1.49803	1.70628
38.8	1.40276	1.44369	1.90317
38.84	1.51443	1.5471	1.75606
38.88	1.55358	1.52719	1.78305
38.92	1.62655	1.56212	1.89428
38.96	1.49192	1.5523	1.69666
39	1.38908	1.57038	1.75636
39.04	1.52698	1.45093	1.68277
39.08	1.48177	1.54546	1.68286
39.12	1.53959	1.55205	1.67916
39.16	1.45973	1.47904	1.78468
39.2	1.49168	1.54672	1.81313
39.24	1.44707	1.56136	1.82135
39.28	1.47834	1.49216	1.80453
39.32	1.45261	1.51354	1.79875
39.36	1.4948	1.50341	1.79
39.4	1.44513	1.51093	1.73231
39.44	1.32937	1.53963	1.84725
39.48	1.51393	1.52969	1.83671
39.52	1.44454	1.5148	1.80999
39.56	1.41192	1.53051	1.68541
39.6	1.45568	1.54456	1.86287
39.64	1.40554	1.60359	1.88297
39.68	1.50986	1.48785	1.80206
39.72	1.48689	1.4139	1.79131
39.76	1.4765	1.452	1.81209
39.8	1.51367	1.47179	1.77383
39.84	1.40555	1.53563	1.82244
39.88	1.52137	1.65036	1.73704
39.92	1.60656	1.6157	1.79074
39.96	1.6379	1.44765	1.8356
40	1.57271	1.4849	1.75529
40.04	1.51761	1.54805	1.84117
40.08	1.5074	1.52454	1.86575
40.12	1.56673	1.54486	1.72849
40.16	1.4777	1.6689	1.73016
40.2	1.59382	1.56826	1.73592
40.24	1.53662	1.63987	1.83095
40.28	1.56713	1.47374	1.75984
40.32	1.56595	1.46048	1.73911
40.36	1.53095	1.55444	1.81493
40.4	1.53549	1.51916	1.79288
40.44	1.58039	1.49587	1.74979
40.48	1.50546	1.46773	1.84392
40.52	1.46933	1.48784	1.75081
40.56	1.5524	1.58959	1.79611
40.6	1.60815	1.54138	1.77236
40.64	1.55882	1.52187	1.87209
40.68	1.59374	1.56763	1.94534
40.72	1.52609	1.49909	1.84634
40.76	1.63943	1.57601	1.87338
40.8	1.52104	1.46095	1.80044
40.84	1.62464	1.61167	1.80395
40.88	1.64161	1.44509	1.81703
40.92	1.63879	1.60114	1.78655
40.96	1.6812	1.53802	1.74886
41	1.64769	1.50484	1.78181
41.04	1.69054	1.5041	1.70016
41.08	1.61545	1.508	1.8974
41.12	1.59574	1.35722	1.79335
41.16	1.64433	1.44407	1.76504
41.2	1.7084	1.40137	1.75548
41.24	1.57436	1.48089	1.6184
41.28	1.63165	1.56047	1.79542
41.32	1.61376	1.48738	1.71193
41.36	1.56324	1.58935	1.86013
41.4	1.70419	1.54511	1.87489
41.44	1.67299	1.46465	1.82702
41.48	1.72109	1.52002	1.7618
41.52	1.58418	1.53226	1.76272
41.56	1.58275	1.58006	1.76936
41.6	1.56295	1.47689	1.98388
41.64	1.60514	1.49227	1.93204
41.68	1.68139	1.5371	1.89551
41.72	1.4528	1.42719	1.86227
41.76	1.48288	1.46163	1.84561
41.8	1.58359	1.52971	1.81769
41.84	1.56034	1.55077	1.74985
41.88	1.53415	1.61556	1.80284
41.92	1.67838	1.54881	1.90922
41.96	1.53829	1.58151	1.9534
42	1.47576	1.5749	1.80615
42.04	1.50644	1.47286	1.96865
42.08	1.56219	1.5887	1.90964
42.12	1.53269	1.43961	2.01664
42.16	1.62074	1.47838	2.03231
42.2	1.65713	1.57044	2.04818
42.24	1.64518	1.57234	1.95522
42.28	1.65604	1.47085	2.04644
42.32	1.69155	1.54019	1.99784
42.36	1.49044	1.43247	2.0303
42.4	1.60212	1.52137	2.04383
42.44	1.54948	1.56346	2.06324
42.48	1.51755	1.46959	2.03897
42.52	1.54605	1.52057	1.87755
42.56	1.55599	1.62151	1.89338
42.6	1.52498	1.49932	1.84724
42.64	1.63573	1.46095	1.89785
42.68	1.45975	1.51388	1.94672
42.72	1.5161	1.48332	1.86662
42.76	1.48546	1.52451	1.92304
42.8	1.46718	1.51037	1.86884
42.84	1.46741	1.39873	2.02421
42.88	1.51418	1.43111	1.85373
42.92	1.48472	1.41239	1.8309
42.96	1.5151	1.41201	1.96066
43	1.65994	1.37896	1.94736
43.04	1.69747	1.48988	1.94261
43.08	1.51722	1.48946	1.86797
43.12	1.57751	1.5452	1.90248
43.16	1.63977	1.4414	1.92923
43.2	1.65327	1.46913	1.90233
43.24	1.61004	1.46532	1.9753
43.28	1.71403	1.48291	1.96887
43.32	1.64659	1.44851	1.94713
43.36	1.66952	1.49313	2.01273
43.4	1.6303	1.4673	2.03077
43.44	1.75155	1.4687	1.8362
43.48	1.64733	1.47758	1.91007
43.52	1.57067	1.54081	1.91927
43.56	1.58243	1.42875	1.95462
43.6	1.58269	1.43508	1.92797
43.64	1.54034	1.41292	1.90212
43.68	1.50779	1.43892	1.9903
43.72	1.39391	1.39817	1.90384
43.76	1.41895	1.3815	1.99499
43.8	1.42279	1.41134	2.01464
43.84	1.43539	1.48493	1.91633
43.88	1.41785	1.57467	1.93224
43.92	1.49083	1.5145	1.94929
43.96	1.48482	1.49634	1.86734
44	1.48613	1.42122	1.85564
44.04	1.51683	1.48071	1.89698
44.08	1.54969	1.52658	1.84881
44.12	1.51612	1.46842	1.99755
44.16	1.50936	1.5136	1.89967
44.2	1.51221	1.45278	1.93128
44.24	1.61374	1.53844	1.9298
44.28	1.5033	1.62368	2.0612
44.32	1.56632	1.45112	2.01331
44.36	1.60483	1.46969	1.99024
44.4	1.49129	1.41077	2.13023
44.44	1.64269	1.51254	2.11033
44.48	1.47692	1.56989	1.95943
44.52	1.63168	1.65303	2.02845
44.56	1.57787	1.48868	1.87145
44.6	1.64016	1.51163	1.96411
44.64	1.44294	1.52357	1.97325
44.68	1.53222	1.50295	1.94118
44.72	1.5377	1.50838	1.90968
44.76	1.63439	1.52807	1.91271
44.8	1.60288	1.5464	1.84906
44.84	1.61719	1.56183	1.91126
44.88	1.72697	1.47962	1.99906
44.92	1.52594	1.51561	2.04871
44.96	1.63923	1.50682	1.97272
45	1.54138	1.5021	1.92491
45.04	1.52593	1.52549	1.94636
45.08	1.61938	1.53144	1.8829
45.12	1.6016	1.58563	1.93668
45.16	1.74883	1.52964	2.06329
45.2	1.57493	1.49419	2.02731
45.24	1.59111	1.42114	2.0432
45.28	1.69692	1.47454	2.07426
45.32	1.53246	1.56471	2.05959
45.36	1.53484	1.59934	1.95384
45.4	1.64969	1.57535	1.93716
45.44	1.68945	1.50406	1.87965
45.48	1.67069	1.60987	2.05315
45.52	1.5776	1.48584	2.08442
45.56	1.61307	1.52388	2.0644
45.6	1.58369	1.55758	2.02936
45.64	1.68024	1.48714	2.05081
45.68	1.56864	1.49668	2.05562
45.72	1.41507	1.48729	1.94529
45.76	1.61674	1.6105	1.98079
45.8	1.50733	1.72421	2.03527
45.84	1.58531	1.61387	2.00472
45.88	1.59078	1.57803	2.0604
45.92	1.52538	1.56706	2.01274
45.96	1.49947	1.53684	2.05091
46	1.43604	1.5694	2.02319
46.04	1.57735	1.52648	2.05043
46.08	1.51872	1.52732	1.91209
46.12	1.51151	1.49534	1.86254
46.16	1.38818	1.42423	1.75472
46.2	1.45968	1.35564	1.98791
46.24	1.49048	1.51778	2.00374
46.28	1.515	1.5366	2.00198
46.32	1.5627	1.54408	2.0012
46.36	1.54425	1.57655	2.06259
46.4	1.52841	1.60867	2.04992
46.44	1.50575	1.53095	1.94178
46.48	1.37269	1.47591	2.06856
46.52	1.56133	1.46589	1.98685
46.56	1.42623	1.61139	1.93128
46.6	1.45364	1.59695	1.92935
46.64	1.33814	1.60395	1.86746
46.68	1.49	1.54702	1.94692
46.72	1.44941	1.48488	1.96714
46.76	1.38557	1.63804	1.97013
46.8	1.39238	1.61257	1.90673
46.84	1.48373	1.573	1.89223
46.88	1.3936	1.60321	1.91338
46.92	1.50962	1.61143	1.98791
46.96	1.54862	1.61582	1.89633
47	1.48116	1.59355	1.92746
47.04	1.47874	1.50806	1.92566
47.08	1.37725	1.54898	1.93796
47.12	1.37689	1.51758	1.88379
47.16	1.52688	1.46891	1.89518
47.2	1.44258	1.48614	1.87832
47.24	1.39415	1.5422	1.97116
47.28	1.50792	1.52305	1.85849
47.32	1.46945	1.51765	1.88668
47.36	1.50355	1.53006	1.87011
47.4	1.6062	1.66551	1.93517
47.44	1.56238	1.72058	2.00037
47.48	1.62596	1.51808	1.87857
47.52	1.53586	1.65249	1.91686
47.56	1.43583	1.54479	1.91139
47.6	1.49879	1.43291	1.82358
47.64	1.61178	1.59515	1.85317
47.68	1.58902	1.60502	1.87085
47.72	1.63948	1.60768	1.87732
47.76	1.70641	1.61155	1.92857
47.8	1.68289	1.62136	1.79652
47.84	1.6713	1.58922	1.94726
47.88	1.55459	1.59123	1.84083
47.92	1.58737	1.49423	1.83059
47.96	1.56313	1.57907	1.80815
48	1.58975	1.64484	1.79423
48.04	1.60578	1.56661	1.83603
48.08	1.56548	1.52239	1.71405
48.12	1.52195	1.62325	1.83534
48.16	1.47504	1.5983	1.85228
48.2	1.58091	1.52064	1.79028
48.24	1.6307	1.60182	1.87244
48.28	1.69886	1.70534	1.93358
48.32	1.5622	1.61045	1.90785
48.36	1.5271	1.51254	1.85278
48.4	1.43641	1.52856	1.85254
48.44	1.48534	1.52403	1.8815
48.48	1.52503	1.62882	1.89729
48.52	1.51491	1.63251	1.94939
48.56	1.47552	1.69709	1.85528
48.6	1.48261	1.70049	1.76696
48.64	1.54144	1.66294	1.69444
48.68	1.47222	1.64545	1.79028
48.72	1.49551	1.65751	1.81266
48.76	1.51531	1.66063	1.86531
48.8	1.46445	1.47874	1.85572
48.84	1.46973	1.52764	1.85069
48.88	1.47632	1.52232	1.80498
48.92	1.58067	1.66159	1.78508
48.96	1.55216	1.68638	1.90367
49	1.48911	1.63299	1.95834
49.04	1.45064	1.57228	1.88158
49.08	1.53268	1.58567	1.88403
49.12	1.60781	1.52095	1.90574
49.16	1.59192	1.52251	1.79738
49.2	1.46425	1.57801	1.84826
49.24	1.42656	1.50918	1.89103
49.28	1.48838	1.56531	1.7812
49.32	1.46718	1.55686	1.79949
49.36	1.35422	1.58886	1.78296
49.4	1.45483	1.51557	1.83105
49.44	1.4382	1.64051	1.79005
49.48	1.45471	1.56729	1.8724
49.52	1.50149	1.65079	1.78611
49.56	1.4983	1.59299	1.81631
49.6	1.44449	1.50796	1.69525
49.64	1.45074	1.68785	1.8088
49.68	1.4624	1.59755	1.88879
49.72	1.50083	1.54003	1.76813
49.76	1.54315	1.62234	1.8528
49.8	1.46197	1.66799	1.76683
49.84	1.55801	1.74752	1.74903
49.88	1.50155	1.60913	1.75449
49.92	1.56973	1.63246	1.76957
49.96	1.60487	1.71532	1.68057
50	1.50813	1.69124	1.76079
50.04	1.52839	1.69199	1.72026
50.08	1.60104	1.62602	1.79377
50.12	1.62102	1.71721	1.80991
50.16	1.55229	1.51263	1.83406
50.2	1.68985	1.55153	1.87749
50.24	1.71704	1.58308	1.74496
50.28	1.53115	1.59053	1.7447
50.32	1.63717	1.64643	1.78008
50.36	1.6066	1.64321	1.82961
50.4	1.61073	1.63326	1.87466
50.44	1.61977	1.57254	1.9354
50.48	1.63867	1.58831	1.93646
50.52	1.61983	1.43255	1.92128
50.56	1.54764	1.54117	1.90032
50.6	1.55858	1.4968	1.85083
50.64	1.47835	1.60867	1.79108
50.68	1.54985	1.75421	1.77038
50.72	1.57927	1.60692	1.93216
50.76	1.69338	1.61298	1.81539
50.8	1.69211	1.52505	1.74721
50.84	1.68405	1.58404	1.81079
50.88	1.60298	1.58801	1.8728
50.92	1.51276	1.67	1.8734
50.96	1.64058	1.64148	1.85606
51	1.67646	1.57505	1.8888
51.04	1.64644	1.68499	1.79463
51.08	1.58862	1.60594	1.84912
51.12	1.46553	1.69669	1.93467
51.16	1.55296	1.60966	1.86573
51.2	1.45196	1.5834	1.84268
51.24	1.51403	1.5826	1.90777
51.28	1.57717	1.59587	1.85088
51.32	1.63414	1.62583	1.93614
51.36	1.65034	1.70132	1.83586
51.4	1.72683	1.60815	1.87089
51.44	1.62831	1.65346	1.76223
51.48	1.62778	1.6494	1.74597
51.52	1.62914	1.56346	1.8487
51.56	1.58742	1.57148	1.69872
51.6	1.5737	1.58424	1.79619
51.64	1.75751	1.66987	1.82633
51.68	1.7694	1.6749	1.75301
51.72	1.64883	1.72977	1.82754
51.76	1.58677	1.58183	1.81756
51.8	1.54323	1.5732	1.83322
51.84	1.70355	1.62672	1.83872
51.88	1.69852	1.57837	1.71094
51.92	1.75857	1.59784	1.87224
51.96	1.6631	1.59187	1.78468
52	1.5756	1.72617	1.72224
52.04	1.71307	1.67089	1.78415
52.08	1.83072	1.66195	1.75218
52.12	1.69968	1.51558	1.76981
52.16	1.73457	1.5952	1.75831
52.2	1.66515	1.64756	1.73459
52.24	1.82229	1.64831	1.7971
52.28	1.7603	1.60955	1.78837
52.32	1.71148	1.59595	1.82507
52.36	1.73762	1.52162	1.82513
52.4	1.75121	1.70351	1.73885
52.44	1.62599	1.57049	1.80834
52.48	1.65048	1.59785	1.71512
52.52	1.75899	1.49722	1.71892
52.56	1.70044	1.61728	1.80692
52.6	1.71784	1.71587	1.75358
52.64	1.67267	1.65102	1.74117
52.68	1.60432	1.58715	1.76662
52.72	1.58957	1.57877	1.64351
52.76	1.56285	1.61868	1.77669
52.8	1.66921	1.70239	1.72666
52.84	1.67917	1.65505	1.85982
52.88	1.60491	1.61791	1.78528
52.92	1.68041	1.65587	1.70302
52.96	1.63073	1.58571	1.81364
53	1.6726	1.66504	1.72228
53.04	1.62991	1.69739	1.7378
53.08	1.67528	1.64719	1.71914
53.12	1.57647	1.72566	1.75611
53.16	1.46111	1.57122	1.76859
53.2	1.60397	1.61085	1.70764
53.24	1.52068	1.64539	1.648
53.28	1.58882	1.57534	1.66517
53.32	1.52014	1.5741	1.79162
53.36	1.52963	1.60623	1.76043
53.4	1.52011	1.62034	1.71855
53.44	1.44797	1.7074	1.72053
53.48	1.52907	1.66246	1.75399
53.52	1.56995	1.81917	1.74787
53.56	1.63548	1.7975	1.65577
53.6	1.67644	1.62556	1.70252
53.64	1.67865	1.66757	1.79581
53.68	1.52025	1.5891	1.78901
53.72	1.54632	1.58935	1.803
53.76	1.5299	1.56162	1.67522
53.8	1.41793	1.57161	1.73849
53.84	1.54093	1.56321	1.79867
53.88	1.50367	1.64102	1.74947
53.92	1.51896	1.66944	1.80172
53.96	1.53883	1.74565	1.81277
54	1.61485	1.60063	1.85025
54.04	1.56269	1.70614	1.78549
54.08	1.50367	1.5726	1.70407
54.12	1.53631	1.55161	1.83957
54.16	1.47378	1.57386	1.88319
54.2	1.53799	1.5315	1.78894
54.24	1.56329	1.62983	1.81247
54.28	1.50517	1.48287	1.69846
54.32	1.41934	1.56898	1.79444
54.36	1.52649	1.5379	1.74293
54.4	1.54172	1.55047	1.69728
54.44	1.49835	1.49025	1.70077
54.48	1.47463	1.67208	1.71152
54.52	1.54355	1.59085	1.75422
54.56	1.50968	1.74305	1.68316
54.6	1.63064	1.63775	1.78519
54.64	1.56116	1.74387	1.87055
54.68	1.45677	1.60167	1.69977
54.72	1.47563	1.62353	1.65727
54.76	1.4351	1.66526	1.65541
54.8	1.53664	1.72017	1.76209
54.84	1.50429	1.64039	1.70684
54.88	1.60604	1.59971	1.69503
54.92	1.51418	1.68429	1.73465
54.96	1.5358	1.66081	1.8117
55	1.59212	1.72725	1.82411
55.04	1.69365	1.73943	1.7862
55.08	1.61781	1.63418	1.7034
55.12	1.65334	1.62015	1.65646
55.16	1.67933	1.54485	1.77937
55.2	1.71123	1.58756	1.6225
55.24	1.62292	1.60993	1.67279
55.28	1.71552	1.61283	1.76092
55.32	1.73981	1.61749	1.67178
55.36	1.65761	1.43692	1.68229
55.4	1.57281	1.58508	1.65116
55.44	1.73751	1.53997	1.69174
55.48	1.71616	1.52853	1.67652
55.52	1.68364	1.55719	1.58843
55.56	1.65121	1.57867	1.65995
55.6	1.67444	1.77043	1.65733
55.64	1.5825	1.68153	1.66
55.68	1.542	1.64825	1.69307
55.72	1.6374	1.57585	1.66019
55.76	1.64271	1.65173	1.57652
55.8	1.63415	1.59426	1.69927
55.84	1.65121	1.68139	1.59946
55.88	1.67274	1.6026	1.6261
55.92	1.67414	1.71328	1.65879
55.96	1.5754	1.66703	1.62124
56	1.62932	1.57398	1.68467
56.04	1.67235	1.65145	1.68466
56.08	1.70991	1.64922	1.67423
56.12	1.51408	1.55708	1.70909
56.16	1.58933	1.63644	1.73558
56.2	1.56636	1.62637	1.7395
56.24	1.51302	1.6431	1.71401
56.28	1.61688	1.59379	1.6859
56.32	1.66869	1.65407	1.72607
56.36	1.67445	1.64475	1.79279
56.4	1.66643	1.67288	1.82533
56.44	1.66332	1.65038	1.72098
56.48	1.64227	1.63361	1.63861
56.52	1.55133	1.68031	1.68945
56.56	1.69522	1.64814	1.89685
56.6	1.63594	1.71955	1.72919
56.64	1.65494	1.69715	1.67893
56.68	1.67347	1.68171	1.72062
56.72	1.56134	1.78534	1.59342
56.76	1.67514	1.72697	1.75676
56.8	1.60345	1.61523	1.79262
56.84	1.69524	1.59837	1.67665
56.88	1.67026	1.66626	1.66517
56.92	1.6766	1.62041	1.67877
56.96	1.72566	1.59892	1.70363
57	1.68901	1.59148	1.56653
57.04	1.68788	1.66844	1.76443
57.08	1.67307	1.58779	1.77176
57.12	1.65693	1.58588	1.75459
57.16	1.70275	1.64643	1.61979
57.2	1.59186	1.54111	1.65396
57.24	1.58354	1.60814	1.68617
57.28	1.59781	1.57139	1.71355
57.32	1.72952	1.77156	1.69183
57.36	1.76921	1.64643	1.70189
57.4	1.74681	1.59545	1.74363
57.44	1.67715	1.53849	1.64174
57.48	1.62359	1.61567	1.80416
57.52	1.71076	1.65932	1.76285
57.56	1.71915	1.55264	1.60797
57.6	1.70459	1.56824	1.61288
57.64	1.64964	1.57965	1.56132
57.68	1.54197	1.59281	1.70379
57.72	1.53089	1.55589	1.61211
57.76	1.63234	1.75402	1.64831
57.8	1.64566	1.66058	1.51756
57.84	1.5791	1.69371	1.5406
57.88	1.66834	1.6696	1.61543
57.92	1.7402	1.64699	1.62348
57.96	1.76001	1.67813	1.57046
58	1.76596	1.73727	1.60616
58.04	1.63252	1.73421	1.71922
58.08	1.78094	1.72229	1.74219
58.12	1.71663	1.81837	1.73973
58.16	1.6456	1.7563	1.69725
58.2	1.65276	1.6249	1.62644
58.24	1.77601	1.73712	1.59769
58.28	1.76375	1.62152	1.66982
58.32	1.80452	1.5797	1.65374
58.36	1.82964	1.69929	1.72558
58.4	1.77827	1.7879	1.61707
58.44	1.79676	1.70554	1.67912
58.48	1.79425	1.64861	1.75293
58.52	1.77214	1.72819	1.66624
58.56	1.8474	1.57386	1.60527
58.6	1.73304	1.623	1.56589
58.64	1.79271	1.55876	1.61885
58.68	1.72053	1.58746	1.71567
58.72	1.75205	1.69791	1.67722
58.76	1.7171	1.74325	1.68742
58.8	1.67738	1.66573	1.74499
58.84	1.779	1.65749	1.62524
58.88	1.68902	1.62122	1.65898
58.92	1.67802	1.65947	1.70204
58.96	1.79149	1.66692	1.73983
59	1.67488	1.76167	1.75401
59.04	1.72117	1.68547	1.66343
59.08	1.54171	1.69087	1.57329
59.12	1.51227	1.68837	1.68635
59.16	1.59982	1.55585	1.63047
59.2	1.6381	1.61518	1.63239
59.24	1.63713	1.63396	1.70774
59.28	1.6793	1.56766	1.76076
59.32	1.64648	1.64897	1.69763
59.36	1.54041	1.54588	1.69434
59.4	1.45649	1.50635	1.70734
59.44	1.56639	1.61205	1.75676
59.48	1.56374	1.61566	1.75944
59.52	1.51837	1.52525	1.678
59.56	1.45794	1.66085	1.66741
59.6	1.41174	1.65688	1.65681
59.64	1.49405	1.51655	1.59534
59.68	1.4179	1.53855	1.62099
59.72	1.4425	1.56848	1.61921
59.76	1.49486	1.65249	1.57692
59.8	1.54568	1.66526	1.60642
59.84	1.4675	1.63542	1.65838
59.88	1.45921	1.63815	1.65084
59.92	1.40491	1.76826	1.64277
59.96	1.44129	1.61553	1.59769
60	1.56645	1.63672	1.60323
60.04	1.45146	1.54996	1.62235
60.08	1.47188	1.68205	1.66606
60.12	1.48624	1.57109	1.60449
60.16	1.53602	1.61691	1.63762
60.2	1.58611	1.5975	1.67355
60.24	1.51362	1.63937	1.72815
60.28	1.58544	1.56228	1.68415
60.32	1.58298	1.67619	1.59051
60.36	1.49004	1.67449	1.5971
60.4	1.50165	1.62229	1.60883
60.44	1.54314	1.80301	1.70965
60.48	1.39813	1.64777	1.57258
60.52	1.49467	1.55947	1.60437
60.56	1.48746	1.75867	1.69303
60.6	1.40817	1.61712	1.61225
60.64	1.46826	1.61128	1.59122
60.68	1.45978	1.6378	1.59594
60.72	1.44845	1.69106	1.61152
60.76	1.38913	1.66923	1.64063
60.8	1.49208	1.62417	1.71655
60.84	1.5696	1.62742	1.64686
60.88	1.54283	1.58233	1.63898
60.92	1.45758	1.7897	1.65006
60.96	1.4789	1.63923	1.66911
61	1.46711	1.68774	1.66313
61.04	1.59514	1.77802	1.67337
61.08	1.54654	1.73931	1.67625
61.12	1.53579	1.67002	1.69351
61.16	1.4895	1.71641	1.63598
61.2	1.53568	1.83822	1.54881
61.24	1.66462	1.61545	1.69308
61.28	1.54677	1.78529	1.73161
61.32	1.55856	1.72828	1.64005
61.36	1.44067	1.69646	1.58808
61.4	1.49844	1.62264	1.624
61.44	1.53873	1.56234	1.65112
61.48	1.62011	1.65601	1.61542
61.52	1.5511	1.71394	1.585
61.56	1.62062	1.62798	1.6706
61.6	1.65135	1.67089	1.81597
61.64	1.60782	1.71123	1.6909
61.68	1.55025	1.65826	1.62512
61.72	1.62824	1.53266	1.70313
61.76	1.60626	1.68858	1.77232
61.8	1.67187	1.69764	1.63891
61.84	1.54348	1.6374	1.59572
61.88	1.50987	1.62658	1.62682
61.92	1.58147	1.68672	1.65924
61.96	1.62626	1.73408	1.59943
62	1.5501	1.64802	1.64863
62.04	1.53388	1.62365	1.67526
62.08	1.52586	1.70154	1.77971
62.12	1.46267	1.60647	1.68618
62.16	1.61114	1.54174	1.57221
62.2	1.59108	1.55502	1.62295
62.24	1.57566	1.51925	1.56633
62.28	1.5714	1.58715	1.64132
62.32	1.60894	1.57073	1.69759
62.36	1.52553	1.56248	1.67448
62.4	1.53336	1.59402	1.73704
62.44	1.44469	1.49023	1.7514
62.48	1.50016	1.52329	1.64403
62.52	1.54949	1.54687	1.59358
62.56	1.68189	1.4806	1.65339
62.6	1.7011	1.61593	1.66744
62.64	1.59978	1.62471	1.63691
62.68	1.6193	1.54604	1.68703
62.72	1.73812	1.51376	1.68066
62.76	1.62707	1.58945	1.63337
62.8	1.59013	1.64025	1.68888
62.84	1.58328	1.62659	1.62689
62.88	1.62514	1.58974	1.65003
62.92	1.57473	1.49421	1.6958
62.96	1.57088	1.53957	1.50498
63	1.55053	1.51915	1.59803
63.04	1.72584	1.54448	1.57865
63.08	1.6345	1.55124	1.59034
63.12	1.67358	1.62575	1.62289
63.16	1.64638	1.63114	1.53152
63.2	1.76662	1.65505	1.62142
63.24	1.70398	1.57104	1.62578
63.28	1.73966	1.79402	1.60619
63.32	1.71754	1.75642	1.52857
63.36	1.59866	1.71305	1.56583
63.4	1.61643	1.78131	1.66709
63.44	1.58132	1.7802	1.53089
63.48	1.54273	1.67138	1.63686
63.52	1.57305	1.69182	1.64403
63.56	1.69655	1.56333	1.63296
63.6	1.60012	1.67712	1.71268
63.64	1.55434	1.63248	1.52661
63.68	1.58602	1.58966	1.55045
63.72	1.59056	1.6105	1.56335
63.76	1.69845	1.5634	1.55753
63.8	1.62921	1.50537	1.59497
63.84	1.56089	1.54645	1.57191
63.88	1.57014	1.53258	1.64131
63.92	1.64158	1.55696	1.67354
63.96	1.57468	1.57132	1.61671
64	1.64734	1.58583	1.68959
64.04	1.54778	1.61232	1.62882
64.08	1.56763	1.46652	1.55121
64.12	1.60666	1.56806	1.62902
64.16	1.6362	1.6436	1.67594
64.2	1.56542	1.6832	1.62505
64.24	1.55248	1.65072	1.64942
64.28	1.59089	1.5847	1.56446
64.32	1.55575	1.59387	1.66293
64.36	1.61127	1.54884	1.61364
64.4	1.55819	1.48068	1.65055
64.44	1.52143	1.50967	1.70932
64.48	1.5961	1.60056	1.65746
64.52	1.69806	1.576	1.60645
64.56	1.67594	1.58628	1.68372
64.6	1.67336	1.64454	1.69237
64.64	1.6281	1.64232	1.78684
64.68	1.58616	1.66801	1.60071
64.72	1.64142	1.72267	1.67657
64.76	1.57305	1.72475	1.55813
64.8	1.55607	1.66442	1.66155
64.84	1.58323	1.59735	1.63478
64.88	1.6464	1.61329	1.69226
64.92	1.66369	1.55214	1.68294
64.96	1.68841	1.5309	1.76416
65	1.74641	1.60507	1.74069
65.04	1.66901	1.68482	1.73124
65.08	1.7961	1.68156	1.67069
65.12	1.80266	1.59706	1.73692
65.16	1.6783	1.63381	1.63308
65.2	1.6302	1.59278	1.58668
65.24	1.58425	1.59564	1.64878
65.28	1.63215	1.59353	1.62662
65.32	1.68446	1.76936	1.68093
65.36	1.6594	1.53803	1.69778
65.4	1.77145	1.65724	1.66887
65.44	1.64669	1.6823	1.64497
65.48	1.62305	1.57158	1.60508
65.52	1.54551	1.59666	1.55876
65.56	1.65811	1.48447	1.52163
65.6	1.6907	1.44074	1.60162
65.64	1.64755	1.55654	1.60476
65.68	1.67361	1.47773	1.60143
65.72	1.64915	1.49406	1.54129
65.76	1.57836	1.54908	1.58732
65.8	1.52405	1.53238	1.59076
65.84	1.56936	1.47684	1.46712
65.88	1.57831	1.43943	1.50775
65.92	1.64568	1.51188	1.62056
65.96	1.58358	1.50943	1.54817
66	1.59191	1.60749	1.59309
66.04	1.62154	1.70019	1.64106
66.08	1.54986	1.63701	1.66019
66.12	1.66795	1.51449	1.66962
66.16	1.6007	1.56562	1.64503
66.2	1.60822	1.5745	1.62925
66.24	1.58142	1.57417	1.60792
66.28	1.5289	1.5404	1.71813
66.32	1.58195	1.54373	1.71735
66.36	1.55563	1.67739	1.69759
66.4	1.51575	1.47846	1.65239
66.44	1.6618	1.61727	1.65526
66.48	1.57435	1.6406	1.66938
66.52	1.61583	1.76642	1.67006
66.56	1.5793	1.57404	1.60392
66.6	1.68812	1.49236	1.71309
66.64	1.57553	1.46165	1.63636
66.68	1.63761	1.4016	1.70662
66.72	1.5755	1.48542	1.7069
66.76	1.49135	1.48205	1.72912
66.8	1.56847	1.53239	1.65737
66.84	1.53336	1.56174	1.63907
66.88	1.53933	1.5439	1.74488
66.92	1.57898	1.57806	1.65056
66.96	1.52231	1.58685	1.62733
67	1.57888	1.55419	1.60383
67.04	1.5744	1.59307	1.72518
67.08	1.63053	1.55001	1.72172
67.12	1.50703	1.48778	1.62574
67.16	1.50602	1.51573	1.66907
67.2	1.58053	1.61652	1.68564
67.24	1.67411	1.56894	1.68951
67.28	1.57958	1.47761	1.71478
67.32	1.67368	1.54009	1.78608
67.36	1.60928	1.48743	1.74808
67.4	1.60781	1.48938	1.81645
67.44	1.59327	1.44314	1.84814
67.48	1.58808	1.49692	1.86201
67.52	1.6495	1.46826	1.91032
67.56	1.64145	1.51174	1.79682
67.6	1.66645	1.53616	1.78407
67.64	1.63614	1.50625	1.78981
67.68	1.5646	1.59622	1.73443
67.72	1.65868	1.46321	1.70355
67.76	1.72713	1.59246	1.81579
67.8	1.70435	1.54175	1.69299
67.84	1.7481	1.72452	1.75831
67.88	1.59271	1.60149	1.75342
67.92	1.62749	1.65111	1.78573
67.96	1.58782	1.56351	1.67646
68	1.60957	1.52953	1.73279
68.04	1.60828	1.51373	1.64792
68.08	1.66225	1.69795	1.74892
68.12	1.63587	1.79503	1.6744
68.16	1.74068	1.4959	1.78106
68.2	1.64133	1.66334	1.68317
68.24	1.69045	1.63476	1.72594
68.28	1.78249	1.63708	1.71022
68.32	1.78314	1.56208	1.75543
68.36	1.62078	1.50709	1.71425
68.4	1.75243	1.56289	1.74104
68.44	1.5532	1.55909	1.62335
68.48	1.58189	1.51086	1.62668
68.52	1.60978	1.58717	1.69829
68.56	1.65407	1.60596	1.68132
68.6	1.69832	1.562	1.7076
68.64	1.70266	1.56581	1.72237
68.68	1.76568	1.52705	1.74299
68.72	1.77268	1.55636	1.66216
68.76	1.64595	1.57439	1.74977
68.8	1.64167	1.46021	1.67163
68.84	1.54705	1.54282	1.78647
68.88	1.6467	1.56113	1.81899
68.92	1.67239	1.65227	1.73052
68.96	1.60461	1.57883	1.68267
69	1.74079	1.54888	1.61257
69.04	1.7098	1.52537	1.6214
69.08	1.67262	1.55578	1.63238
69.12	1.60466	1.46601	1.5823
69.16	1.55255	1.48323	1.59529
69.2	1.60494	1.46369	1.60154
69.24	1.58962	1.45237	1.67198
69.28	1.66477	1.46039	1.6154
69.32	1.63664	1.53341	1.62573
69.36	1.53036	1.46533	1.65762
69.4	1.6058	1.50639	1.63118
69.44	1.60055	1.49756	1.58828
69.48	1.63959	1.43232	1.6576
69.52	1.57586	1.4328	1.76813
69.56	1.63818	1.49103	1.69944
69.6	1.6627	1.56912	1.68223
69.64	1.69347	1.55556	1.71277
69.68	1.69419	1.50189	1.50318
69.72	1.6268	1.53512	1.71086
69.76	1.7016	1.4799	1.71314
69.8	1.59632	1.57978	1.60873
69.84	1.60724	1.55767	1.69768
69.88	1.65733	1.58958	1.70283
69.92	1.58133	1.55519	1.59171
69.96	1.61407	1.54997	1.53098
70	1.64911	1.56565	1.67381
70.04	1.63534	1.68107	1.607
70.08	1.6646	1.64286	1.55915
70.12	1.77657	1.66403	1.7531
70.16	1.66508	1.56094	1.72271
70.2	1.70741	1.52392	1.65107
70.24	1.64677	1.69319	1.68564
70.28	1.56726	1.66759	1.73248
70.32	1.51754	1.58299	1.67006
70.36	1.69872	1.5347	1.62284
70.4	1.57567	1.67563	1.68536
70.44	1.49621	1.64441	1.71396
70.48	1.53429	1.61725	1.66437
70.52	1.63785	1.45922	1.69501
70.56	1.55909	1.50664	1.65944
70.6	1.516	1.52126	1.67198
70.64	1.6091	1.67035	1.65731
70.68	1.63884	1.74049	1.67813
70.72	1.54629	1.62965	1.76771
70.76	1.60766	1.55923	1.68918
70.8	1.6241	1.68566	1.74692
70.84	1.52831	1.62111	1.6461
70.88	1.57185	1.56363	1.66508
70.92	1.65981	1.56951	1.69701
70.96	1.58159	1.47945	1.72346
71	1.63799	1.61241	1.64723
71.04	1.60333	1.5445	1.7124
71.08	1.59925	1.52167	1.61383
71.12	1.60322	1.48685	1.64205
71.16	1.63297	1.39672	1.6921
71.2	1.6988	1.40031	1.75843
71.24	1.67589	1.39691	1.66741
71.28	1.57411	1.50553	1.75069
71.32	1.58228	1.53836	1.78587
71.36	1.595	1.44612	1.70831
71.4	1.66577	1.50805	1.66346
71.44	1.62457	1.55249	1.7536
71.48	1.59592	1.52893	1.77575
71.52	1.6825	1.45663	1.70428
71.56	1.61471	1.44924	1.59036
71.6	1.64438	1.53991	1.74728
71.64	1.55115	1.47163	1.75441
71.68	1.50448	1.44984	1.71701
71.72	1.48886	1.49092	1.79012
71.76	1.49203	1.43639	1.82308
71.8	1.56366	1.39246	1.66286
71.84	1.66166	1.41192	1.63625
71.88	1.43162	1.43371	1.64619
71.92	1.41455	1.3851	1.7703
71.96	1.41044	1.39673	1.68668
72	1.56093	1.47398	1.68665
72.04	1.54722	1.53209	1.71991
72.08	1.47466	1.46425	1.7299
72.12	1.51349	1.46054	1.75637
72.16	1.46729	1.43599	1.84096
72.2	1.4284	1.48334	1.88163
72.24	1.5398	1.42589	1.72269
72.28	1.53456	1.38116	1.78158
72.32	1.50345	1.39145	1.70393
72.36	1.56152	1.50121	1.70431
72.4	1.58141	1.4717	1.67825
72.44	1.60336	1.48172	1.65531
72.48	1.62298	1.49761	1.72076
72.52	1.66696	1.50017	1.71705
72.56	1.55212	1.46694	1.76932
72.6	1.49506	1.53926	1.83562
72.64	1.63511	1.52712	1.73218
72.68	1.681	1.47133	1.62796
72.72	1.68158	1.45154	1.61963
72.76	1.55805	1.49035	1.69128
72.8	1.60923	1.56446	1.74529
72.84	1.41826	1.66932	1.70901
72.88	1.54337	1.54638	1.65531
72.92	1.39575	1.63593	1.73095
72.96	1.50673	1.59919	1.68828
73	1.51564	1.53626	1.77078
73.04	1.58422	1.63129	1.69427
73.08	1.52567	1.57654	1.76194
73.12	1.57438	1.64429	1.76605
73.16	1.67129	1.64542	1.7495
73.2	1.59532	1.60254	1.70414
73.24	1.58087	1.57724	1.66653
73.28	1.61155	1.66081	1.78368
73.32	1.54476	1.67071	1.699
73.36	1.5801	1.6968	1.69756
73.4	1.68882	1.74718	1.77436
73.44	1.63519	1.63996	1.85325
73.48	1.68325	1.66662	1.8046
73.52	1.58456	1.67162	1.85282
73.56	1.6052	1.65351	1.80106
73.6	1.56362	1.63899	1.82295
73.64	1.5092	1.55209	1.83818
73.68	1.57503	1.62931	1.69574
73.72	1.62798	1.62555	1.72521
73.76	1.61153	1.60591	1.72725
73.8	1.62138	1.5555	1.75768
73.84	1.64282	1.58984	1.82627
73.88	1.64613	1.61094	1.7164
73.92	1.58174	1.72771	1.73569
73.96	1.56654	1.65303	1.80245
74	1.59945	1.60943	1.75986
74.04	1.56756	1.6299	1.68544
74.08	1.53798	1.65047	1.772
74.12	1.61406	1.65343	1.7898
74.16	1.68123	1.59938	1.73874
74.2	1.61013	1.65062	1.81967
74.24	1.74268	1.59292	1.73547
74.28	1.73639	1.56609	1.73907
74.32	1.70277	1.54082	1.71828
74.36	1.71697	1.54008	1.65182
74.4	1.73016	1.65131	1.68858
74.44	1.6471	1.70893	1.61698
74.48	1.58966	1.54473	1.69101
74.52	1.57008	1.60817	1.66686
74.56	1.62561	1.62939	1.65799
74.6	1.67128	1.57781	1.63971
74.64	1.67947	1.64963	1.72612
74.68	1.64603	1.73377	1.85995
74.72	1.57539	1.6664	1.80854
74.76	1.59027	1.65468	1.77447
74.8	1.57747	1.66348	1.75669
74.84	1.52533	1.71355	1.76095
74.88	1.62772	1.67653	1.72983
74.92	1.56943	1.60791	1.79981
74.96	1.67637	1.73778	1.67813
75	1.62307	1.67554	1.76663
75.04	1.69329	1.61737	1.74084
75.08	1.74522	1.7248	1.76444
75.12	1.73795	1.64205	1.81671
75.16	1.59663	1.67794	1.86921
75.2	1.70376	1.68299	1.83613
75.24	1.69767	1.69871	1.76213
75.28	1.55396	1.72031	1.76704
75.32	1.63903	1.68285	1.75551
75.36	1.70017	1.65377	1.85229
75.4	1.5767	1.61444	1.78215
75.44	1.64292	1.6198	1.79206
75.48	1.61523	1.61939	1.78415
75.52	1.65588	1.67695	1.67893
75.56	1.54533	1.72152	1.74137
75.6	1.52441	1.68356	1.73115
75.64	1.56638	1.61553	1.78224
75.68	1.60559	1.6521	1.67275
75.72	1.61469	1.65803	1.66936
75.76	1.67068	1.64493	1.63055
75.8	1.6018	1.68016	1.69868
75.84	1.48227	1.59379	1.81224
75.88	1.53605	1.57329	1.77661
75.92	1.53217	1.59242	1.67725
75.96	1.54	1.53026	1.8662
76	1.50164	1.66871	1.79699
76.04	1.51632	1.62627	1.77428
76.08	1.51171	1.64193	1.72113
76.12	1.56246	1.54675	1.75863
76.16	1.4484	1.64321	1.83891
76.2	1.50848	1.709	1.85305
76.24	1.53699	1.70644	1.9111
76.28	1.56173	1.64781	1.87882
76.32	1.51375	1.69112	1.84779
76.36	1.48634	1.58024	1.816
76.4	1.57582	1.75914	1.83506
76.44	1.54209	1.78895	1.98564
76.48	1.57276	1.77295	1.88938
76.52	1.61759	1.68831	1.89438
76.56	1.54371	1.57566	1.89996
76.6	1.56193	1.56193	1.8465
76.64	1.65283	1.57704	1.86988
76.68	1.59841	1.5851	1.91066
76.72	1.6351	1.57051	1.77992
76.76	1.55803	1.63334	1.84605
76.8	1.62541	1.67919	1.83295
76.84	1.58898	1.56887	1.84851
76.88	1.59494	1.55575	1.76281
76.92	1.642	1.58534	1.81928
76.96	1.59363	1.66782	2.02014
77	1.57594	1.65183	1.92259
77.04	1.51925	1.5614	1.83402
77.08	1.51163	1.63268	1.65091
77.12	1.57969	1.56748	1.65276
77.16	1.53569	1.56096	1.7452
77.2	1.61369	1.62735	1.76838
77.24	1.69252	1.70039	1.74646
77.28	1.59747	1.68772	1.64108
77.32	1.61984	1.64931	1.75131
77.36	1.5429	1.63808	1.82223
77.4	1.60906	1.55986	1.80855
77.44	1.63206	1.53797	1.95251
77.48	1.65836	1.62453	1.77773
77.52	1.53994	1.63263	1.75643
77.56	1.53519	1.57623	1.74655
77.6	1.49851	1.71862	1.7221
77.64	1.58483	1.71136	1.74327
77.68	1.53382	1.63193	1.7193
77.72	1.54089	1.62589	1.70826
77.76	1.57285	1.63038	1.79342
77.8	1.62501	1.50634	1.58767
77.84	1.5699	1.47986	1.63793
77.88	1.6077	1.58819	1.7393
77.92	1.71375	1.54472	1.69343
77.96	1.61488	1.69439	1.79084
78	1.58141	1.56049	1.79227
78.04	1.66607	1.67514	1.81153
78.08	1.53822	1.60794	1.78063
78.12	1.48752	1.63496	1.69958
78.16	1.49408	1.61298	1.79946
78.2	1.60284	1.56217	1.74835
78.24	1.57905	1.60697	1.78507
78.28	1.5246	1.53697	1.75787
78.32	1.4952	1.54124	1.71974
78.36	1.58709	1.61874	1.7557
78.4	1.53511	1.52176	1.71024
78.44	1.50332	1.57773	1.72241
78.48	1.46987	1.53715	1.752
78.52	1.50336	1.55475	1.85977
78.56	1.55328	1.64243	1.71935
78.6	1.54607	1.58489	1.66459
78.64	1.58601	1.61978	1.64865
78.68	1.68868	1.56071	1.66992
78.72	1.4939	1.58098	1.60763
78.76	1.54549	1.49967	1.57126
78.8	1.55911	1.52847	1.68636
78.84	1.5037	1.52494	1.74398
78.88	1.57137	1.51658	1.71712
78.92	1.52063	1.56261	1.73054
78.96	1.5104	1.54977	1.74578
79	1.49403	1.58133	1.68327
79.04	1.50751	1.57656	1.68829
79.08	1.51212	1.53011	1.64554
79.12	1.525	1.60544	1.66536
79.16	1.5299	1.60792	1.66848
79.2	1.61975	1.56623	1.67668
79.24	1.60651	1.59766	1.64921
79.28	1.56672	1.56046	1.72943
79.32	1.57845	1.52906	1.71707
79.36	1.54572	1.55824	1.64978
79.4	1.50686	1.46479	1.71307
79.44	1.58035	1.46181	1.68719
79.48	1.62769	1.51796	1.7788
79.52	1.58462	1.50497	1.70632
79.56	1.55946	1.5761	1.63835
79.6	1.53218	1.54709	1.65004
79.64	1.51886	1.64401	1.74395
79.68	1.43415	1.63032	1.7624
79.72	1.49132	1.58674	1.67165
79.76	1.39128	1.52021	1.69058
79.8	1.46195	1.45351	1.7038
79.84	1.50105	1.52902	1.8198
79.88	1.46144	1.58709	1.83434
79.92	1.52178	1.63464	1.65837
[truncated: 3,002 more rows]

## Sheet: RMSF
#Residue No.	Free-NtMGAM	DSK-NtMGAM	Acarbose-NtMGAM
7	3.06	2.28945	2.16858
8	1.7182	1.33101	1.29339
9	1.46082	1.03357	0.97719
10	1.13337	0.826992	0.78707
11	0.809944	0.774136	0.74092
12	0.74536	0.744422	0.70878
13	0.672475	0.692463	0.68476
14	0.735851	0.771021	0.72733
15	0.853712	0.838793	0.8292
16	0.939652	0.969879	0.90531
17	1.1174	1.14694	0.97345
18	1.3292	1.31475	1.17799
19	1.44918	1.45394	1.35359
20	1.49472	1.51526	1.44636
21	1.28217	1.30136	1.50551
22	1.34062	1.35609	1.53657
23	1.34987	1.36264	1.61308
24	1.48774	1.46647	1.8165
25	1.31435	1.28798	1.54138
26	1.12008	1.11714	1.3852
27	1.36013	1.30118	1.73719
28	1.49351	1.35105	1.80055
29	1.30023	1.1528	1.4615
30	1.34786	1.19734	1.54732
31	1.01595	1.01559	1.12207
32	1.05251	1.08377	1.11302
33	1.0843	1.18085	1.1433
34	1.181	1.25299	1.19755
35	1.35283	1.88202	1.35263
36	1.66943	2.12224	1.87163
37	2.47112	2.90007	2.86122
38	2.68679	2.14022	3.09984
39	1.76216	1.91194	1.72239
40	1.25237	1.35497	1.24904
41	1.02451	1.0575	0.95736
42	0.911509	0.910819	0.86099
43	0.965439	1.01224	0.94784
44	0.887191	0.939784	0.88095
45	0.788019	0.835054	0.83835
46	0.856668	0.919261	1.00134
47	1.18652	1.52491	1.38675
48	1.65235	1.97098	2.18694
49	1.07685	1.8466	1.86673
50	0.815282	1.12908	1.51663
51	0.718649	1.19196	1.24147
52	0.701026	0.936721	0.89297
53	0.758491	0.941539	0.98705
54	0.796543	0.961831	0.9805
55	1.01268	1.19864	1.23828
56	1.83519	1.76105	1.82228
57	1.95762	1.94909	1.89164
58	1.28074	1.33114	1.40302
59	1.13739	1.2	1.37703
60	1.23932	1.41371	1.43374
61	1.42564	1.86325	1.40925
62	1.78703	2.42307	1.5829
63	1.14899	1.40716	1.13754
64	0.861571	0.853681	0.94519
65	0.829769	0.832751	0.92841
66	0.786986	0.801308	0.88069
67	0.821582	0.877329	0.90806
68	0.807941	0.910588	0.91421
69	0.73308	0.907256	0.87608
70	0.805162	0.947689	0.95777
71	0.835922	1.01746	1.03277
72	1.11765	1.4414	1.20146
73	1.77207	1.89475	1.95211
74	2.29594	1.74454	2.41926
75	2.22642	1.83693	2.98641
76	2.1264	1.69602	2.2676
77	1.96078	1.87647	1.91123
78	1.63573	1.78448	1.15606
79	2.01374	1.78334	1.3528
80	1.35581	1.49224	1.26497
81	1.3414	1.28593	1.28723
82	0.944989	1.10301	1.0453
83	0.956549	1.32033	1.07636
84	0.909367	1.47249	1.02068
85	0.766258	0.905777	0.81907
86	0.755107	0.782645	0.77625
87	0.65558	0.676378	0.65873
88	0.630782	0.63589	0.67642
89	0.668899	0.619954	0.6584
90	0.6782	0.654231	0.70751
91	0.708166	0.711949	0.70724
92	0.737644	0.768119	0.75689
93	0.774515	0.873723	0.7946
94	0.815868	0.938422	0.84657
95	0.687872	0.781679	0.72737
96	0.581406	0.636537	0.61571
97	0.527536	0.549907	0.5542
98	0.49225	0.509517	0.5251
99	0.478671	0.488478	0.49885
100	0.557253	0.566288	0.55193
101	0.606811	0.612631	0.60117
102	0.865037	0.799904	0.8088
103	1.03543	1.04579	0.90555
104	1.64647	1.72388	1.19154
105	1.50706	1.92684	1.5371
106	1.32797	1.52111	1.29812
107	1.42478	1.48351	1.33712
108	0.805379	0.958033	0.94424
109	0.902954	0.910502	0.98318
110	0.705066	1.05542	0.87304
111	0.616266	0.990118	0.953
112	0.775647	1.04674	1.18884
113	0.687036	1.22705	1.60643
114	1.02698	1.78454	2.29993
115	0.858571	1.85944	2.51515
116	0.953634	2.22034	3.88312
117	1.36354	2.73994	4.14979
118	2.32801	2.99857	6.34815
119	2.4461	1.96136	5.93236
120	2.51186	2.37294	4.09797
121	2.06967	2.60364	2.06877
122	1.80749	2.03861	1.34849
123	1.56613	1.95188	1.07024
124	1.46562	2.05728	0.97627
125	1.36299	2.09218	1.15545
126	1.20167	1.48107	1.10677
127	0.865235	0.965773	0.81781
128	0.760616	0.828206	0.78331
129	0.705219	0.738383	0.74378
130	0.695778	0.73184	0.72652
131	0.665308	0.676733	0.69366
132	0.756677	0.790754	0.81435
133	0.745435	0.795831	0.82051
134	0.748251	0.830721	0.87248
135	0.826349	0.962748	0.97961
136	0.878269	1.09526	1.08583
137	0.821288	1.03303	1.00847
138	0.663806	0.827777	0.81719
139	0.592709	0.702801	0.72979
140	0.573049	0.659537	0.67699
141	0.606196	0.664966	0.70231
142	0.603248	0.645165	0.67332
143	0.674233	0.736417	0.74572
144	0.797586	0.844863	0.84255
145	0.960358	1.01737	0.98534
146	1.34424	1.40149	1.34377
147	1.38336	1.44272	1.41662
148	1.13207	1.20982	1.20532
149	0.960488	0.996102	1.06374
150	0.727971	0.797187	0.85062
151	0.639119	0.698827	0.7247
152	0.574316	0.614353	0.67354
153	0.533539	0.575671	0.66877
154	0.529591	0.567228	0.65747
155	0.666113	0.667273	0.77777
156	0.565761	0.617074	0.70479
157	0.673648	0.737105	0.7948
158	0.590444	0.674626	0.76407
159	0.529842	0.704614	0.68885
160	0.561451	0.747632	0.70822
161	0.669195	0.84694	0.69313
162	0.664732	0.741655	0.73619
163	0.690383	0.843068	0.76239
164	0.624721	0.712348	0.64792
165	0.582696	0.64601	0.61244
166	0.509406	0.52074	0.53609
167	0.468306	0.509384	0.59682
168	0.455914	0.574255	0.60512
169	0.498467	0.512706	0.60876
170	0.502246	0.545793	0.62001
171	0.536042	0.606874	0.61017
172	0.667298	0.760869	0.74573
173	0.859887	0.989469	0.932
174	0.657308	0.743355	0.74138
175	0.743882	0.80769	0.84159
176	0.693383	0.691882	0.78107
177	0.571937	0.553256	0.56334
178	0.531556	0.543938	0.54435
179	0.567145	0.572782	0.65443
180	0.559124	0.496351	0.57925
181	0.663973	0.519865	0.58408
182	0.663354	0.473761	0.65788
183	0.69446	0.575463	0.82066
184	0.811804	0.769485	0.8179
185	0.690795	0.883574	1.05268
186	0.771775	0.894407	0.86019
187	0.764455	0.85335	0.85749
188	0.612602	0.71659	0.85545
189	0.575439	0.639322	0.7128
190	0.654312	0.774977	0.81951
191	0.754069	1.1215	0.97046
192	0.724869	1.13109	0.82403
193	0.742012	0.820354	0.78894
194	0.662915	0.675631	0.62437
195	0.624153	0.703252	0.84687
196	0.607503	0.756708	0.72863
197	0.636181	0.949861	0.64079
198	0.582534	0.592325	0.54509
199	0.561415	0.570852	0.50801
200	0.530623	0.648059	0.52078
201	0.519536	0.823894	0.54492
202	0.634722	0.828929	0.61092
203	0.79764	0.897079	0.81298
204	1.05966	0.89013	0.92444
205	2.21714	1.13952	1.45754
206	3.46785	1.33657	1.69534
207	3.79252	1.43778	1.53646
208	4.70986	1.3018	1.6056
209	3.87315	1.1639	1.17454
210	3.29321	1.21795	0.94055
211	1.44034	0.780123	0.68269
212	1.1097	0.643671	0.57223
213	0.674768	0.625634	0.82388
214	0.695439	0.577337	0.55445
215	0.698964	0.597401	0.59262
216	0.561232	0.52298	0.53089
217	0.468587	0.486221	0.53351
218	0.507187	0.536995	0.54347
219	0.468287	0.53077	0.50509
220	0.602968	0.585088	0.60645
221	0.676183	0.640142	0.64485
222	0.598058	0.608044	0.60975
223	0.60925	0.647964	0.67394
224	0.805735	0.936036	0.97949
225	0.845138	0.92023	0.92192
226	0.874221	1.00747	0.96663
227	0.836678	0.911053	0.89707
228	0.7162	0.771209	0.82
229	0.649695	0.703794	0.78111
230	0.542235	0.587147	0.60555
231	0.547116	0.61073	0.63915
232	0.494925	0.581711	0.57976
233	0.433632	0.49729	0.4968
234	0.432204	0.50612	0.50832
235	0.429813	0.520084	0.49435
236	0.441193	0.52192	0.5186
237	0.467094	1.02849	0.52803
238	0.544525	0.598953	0.56746
239	0.517829	0.600817	0.51687
240	0.553747	0.546799	0.53155
241	0.565975	0.534162	0.5722
242	0.532957	0.54365	0.54948
243	0.498162	0.528353	0.5638
244	0.518913	0.521771	0.56524
245	0.559404	0.53257	0.60211
246	0.611457	0.560795	0.58026
247	0.695887	0.707051	0.71272
248	0.685237	0.71995	0.68713
249	0.623225	0.669517	0.66703
250	0.523274	0.54953	0.57806
251	0.483351	0.522965	0.61013
252	0.45325	0.471889	0.62683
253	0.453986	0.507868	0.60686
254	0.538275	0.540569	0.60677
255	0.50738	0.528347	0.51946
256	0.522807	0.602972	0.52913
257	0.587683	1.18288	0.56724
258	0.613744	1.03237	0.57847
259	0.5298	0.624131	0.50473
260	0.493302	0.612932	0.50907
261	0.476154	0.519575	0.49792
262	0.4323	0.449354	0.47074
263	0.465966	0.504096	0.52054
264	0.493259	0.539713	0.55021
265	0.545811	0.619923	0.62111
266	0.592066	0.625018	0.62949
267	0.698646	0.735666	0.75012
268	0.737088	0.749406	0.81536
269	0.694994	0.705185	0.72916
270	0.693811	0.692062	0.71631
271	0.854598	0.64344	0.66946
272	0.70874	0.6267	0.65266
273	0.56397	0.579052	0.58948
274	0.609872	0.606638	0.63284
275	0.606954	0.591083	0.61527
276	0.58485	0.577465	0.58689
277	0.516282	0.547688	0.55139
278	0.56032	0.612017	0.59747
279	0.639308	0.678642	0.6618
280	0.589913	0.643276	0.6111
281	0.596026	0.701363	0.63208
282	0.673077	0.696147	0.67707
283	0.557327	0.557279	0.57439
284	0.545932	0.533046	0.57842
285	0.623858	0.588688	0.65911
286	0.56684	0.526265	0.55757
287	0.545168	0.524975	0.53061
288	0.601047	0.57192	0.49922
289	0.56058	0.55425	0.49937
290	0.527067	0.537852	0.47488
291	0.538388	0.50515	0.48873
292	0.535786	0.46939	0.50095
293	0.536384	0.502857	0.50366
294	0.505807	0.464939	0.49372
295	0.448815	0.475209	0.45182
296	0.533711	0.501642	0.49487
297	0.587586	0.535623	0.52767
298	0.780699	0.733483	0.5985
299	1.06861	0.886081	0.66274
300	1.01314	0.989095	0.77659
301	1.03768	1.09477	0.78649
302	1.22022	1.42264	0.93769
303	1.0364	1.32365	0.86268
304	0.940712	1.1709	0.84508
305	1.07944	1.26859	0.99897
306	0.95564	1.13261	0.93319
307	0.866542	0.94873	0.80278
308	0.904766	0.867351	0.87861
309	0.987838	0.869396	0.9988
310	0.896237	0.86952	0.87532
311	0.79359	1.03402	0.81335
312	0.837622	0.881143	0.79572
313	0.798861	0.788438	0.74553
314	0.720815	0.767636	0.64954
315	0.768882	0.823079	0.67096
316	0.844373	0.84347	0.77922
317	0.781507	0.779953	0.72575
318	0.753213	0.730763	0.68336
319	0.682802	0.655968	0.62269
320	0.591958	0.590682	0.56321
321	0.597351	0.552347	0.50595
322	0.474127	0.450856	0.44279
323	0.470761	0.451654	0.47148
324	0.475098	0.444357	0.45713
325	0.545064	0.465193	0.49997
326	0.744465	0.526236	0.5693
327	1.13839	0.640579	0.58325
328	1.06873	0.750388	0.65111
329	1.44513	0.917494	0.86332
330	1.35595	0.792637	0.83349
331	1.23403	0.718085	0.76395
332	1.12126	0.860913	0.82047
333	1.11705	1.09223	1.11185
334	1.07892	0.887502	1.08612
335	0.992437	0.796713	0.94195
336	0.894506	0.671096	0.84681
337	0.954771	0.675407	0.76511
338	1.31637	0.785783	0.78713
339	1.42343	0.819909	0.82714
340	1.2601	0.880652	0.82942
341	1.52831	1.47203	1.10301
342	1.65101	1.65746	1.08445
343	1.40011	1.47343	0.96619
344	1.07533	1.18413	0.87513
345	1.30963	1.25769	1.24063
346	1.15845	1.36018	0.98178
347	1.09681	1.00659	0.97794
348	1.47801	1.2357	1.18266
349	1.3348	1.27862	1.12017
350	0.920705	0.964152	0.97216
351	0.997978	0.785938	1.02076
352	1.20608	1.03631	1.02471
353	1.03028	1.04246	0.92523
354	0.720673	0.768367	0.73775
355	0.868362	0.820244	0.84792
356	0.992789	1.01495	0.9555
357	0.827026	0.967038	0.84793
358	0.774741	0.861695	0.75937
359	0.556292	0.585175	0.54933
360	0.502731	0.498291	0.50971
361	0.490754	0.475146	0.5199
362	0.462698	0.433435	0.49368
363	0.526422	0.451729	0.50224
364	0.568426	0.479972	0.51479
365	0.630578	0.497358	0.69671
366	0.730356	0.546836	0.95941
367	0.904546	0.661987	0.76305
368	1.09779	0.693325	0.63771
369	0.809266	0.572586	0.66007
370	0.991148	0.943636	0.81481
371	1.40093	1.89085	1.53914
372	1.86924	3.32093	2.47252
373	1.55102	4.10448	3.47786
374	2.36866	5.00108	4.07703
375	2.27555	4.86363	4.16532
376	2.82301	4.58564	3.91391
377	2.0528	3.24484	3.18557
378	1.49899	2.17193	2.51448
379	1.18769	1.0243	1.224
380	1.11188	0.983017	0.97534
381	0.933298	0.762874	0.75532
382	0.968861	0.731531	0.74785
383	1.06495	0.835445	0.82845
384	1.00184	0.781838	0.80127
385	0.914403	0.688557	0.7243
386	1.06257	0.827243	0.83805
387	1.19998	0.986254	0.98367
388	1.08119	0.938901	0.95374
389	1.06184	0.864112	0.90177
390	0.819338	0.648172	0.70086
391	0.774432	0.582961	0.64166
392	0.698421	0.571496	0.61499
393	0.811002	0.704244	0.7444
394	1.12391	1.15881	1.1707
395	1.77281	2.0103	2.06082
396	2.18422	2.39847	2.38796
397	2.43304	2.84656	2.82819
398	1.76484	2.04081	1.9493
399	1.30246	1.21538	1.2145
400	0.920771	0.770538	0.82871
401	0.864535	0.687763	0.73214
402	0.926112	0.715034	0.90302
403	1.07563	0.771239	1.2263
404	1.38792	0.97152	1.79625
405	1.81476	1.41923	2.23975
406	2.5558	2.15675	2.80589
407	2.39644	2.2185	2.29475
408	1.69611	1.3525	1.78668
409	1.19257	0.84638	1.25679
410	0.831637	0.688891	0.76929
411	0.716733	0.560801	0.59065
412	0.641983	0.539421	0.5567
413	0.633563	0.520662	0.53665
414	0.675611	0.553128	0.60036
415	0.731372	0.650097	0.63685
416	0.787201	0.74868	0.67663
417	0.800738	0.781241	0.75096
418	1.07998	1.02433	0.92029
419	0.889502	0.870795	0.85973
420	0.766124	0.711403	0.70451
421	0.805007	0.887587	0.80374
422	0.846148	0.872253	0.82055
423	0.789504	0.668716	0.68098
424	0.675802	0.623986	0.62902
425	0.709084	0.740611	0.73675
426	0.801574	0.758102	0.759
427	0.780977	0.654701	0.66432
428	0.725094	0.621314	0.66782
429	0.809732	0.724392	0.75983
430	0.871842	0.763881	0.77707
431	0.834368	0.678982	0.72787
432	0.870642	0.686432	0.74128
433	1.07273	0.889077	0.95844
434	1.06176	0.883716	1.04542
435	0.942878	0.770219	0.85176
436	0.809164	0.726548	0.78791
437	0.620991	0.565775	0.6348
438	0.617901	0.562369	0.60078
439	0.571153	0.51796	0.57014
440	0.506533	0.461927	0.47831
441	0.520564	0.447767	0.45905
442	0.697162	0.52354	0.55587
443	0.799658	0.632293	0.58894
444	0.774191	0.681082	0.64325
445	0.509501	0.716799	0.70408
446	0.596878	1.27363	0.71033
447	0.688089	1.36192	0.85898
448	0.854094	1.3512	0.86568
449	0.744903	0.923967	0.82634
450	0.876806	0.946495	1.0611
451	0.869802	0.842062	0.88119
452	0.775761	0.817196	0.75819
453	0.808509	0.777388	0.79463
454	0.992544	0.787607	0.9668
455	1.25283	0.861651	1.23785
456	1.66523	1.28033	1.9135
457	1.96242	1.61445	2.25491
458	1.63861	1.41372	1.72052
459	2.62636	1.46247	2.5829
460	1.52704	1.67489	1.57002
461	1.27121	1.22243	1.13906
462	0.943757	0.907964	0.95298
463	0.747128	0.836136	0.76608
464	0.824239	0.815288	0.72964
465	0.921489	0.939574	0.86224
466	0.745871	0.766996	0.7642
467	0.863051	0.846249	0.90016
468	0.779288	0.814325	0.75468
469	0.795605	0.753811	0.69773
470	0.720734	0.715753	0.68401
471	0.775482	0.799813	0.70514
472	0.751853	1.09856	0.83722
473	0.998219	2.17787	1.41802
474	1.25015	1.44202	2.08804
475	1.21519	2.3926	2.2199
476	0.834988	1.27219	1.26191
477	0.672715	0.909241	0.952
478	0.691924	0.821206	0.88103
479	0.777429	0.994922	0.80018
480	0.727461	0.893225	0.78865
481	0.618454	0.782958	0.71091
482	0.72154	0.690991	0.6435
483	0.753099	0.661459	0.69004
484	0.636791	0.60087	0.58917
485	0.704696	0.667687	0.67463
486	0.721738	0.676643	0.67847
487	0.755069	0.785237	0.70818
488	0.809153	0.847964	0.69224
489	0.799733	0.896054	0.74295
490	1.02829	1.18398	0.96327
491	0.952019	1.05997	1.02101
492	0.706153	0.70635	0.71147
493	0.575167	0.591584	0.55309
494	0.52248	0.60022	0.5165
495	0.571073	0.653663	0.55898
496	0.561088	0.553569	0.55758
497	0.4747	0.58126	0.55402
498	0.459125	0.572715	0.64005
499	0.498211	0.658841	0.71536
500	0.680033	0.59899	0.73308
501	0.818939	0.755081	0.77703
502	0.613388	0.734804	0.68419
503	0.524329	0.639214	0.61254
504	0.597037	0.604803	0.60524
505	0.687745	0.673037	0.64504
506	0.656612	0.668911	0.62612
507	0.609369	0.618335	0.5944
508	0.61336	0.600463	0.60389
509	0.748479	0.719003	0.77716
510	0.843482	0.793746	0.82994
511	0.732804	0.900968	0.94023
512	0.808194	1.30439	1.33677
513	1.17027	1.42757	1.37279
514	1.22455	1.31384	1.05708
515	1.06696	1.06438	0.83281
516	1.03852	0.99752	1.04362
517	1.35326	1.23329	1.22402
518	1.21399	1.07911	1.06423
519	0.907804	0.79616	0.77098
520	0.850834	0.746437	0.66726
521	1.19187	1.06456	0.71567
522	0.68023	0.664118	0.55482
523	0.502303	0.538224	0.49541
524	0.484951	0.475597	0.46565
525	0.530579	0.512271	0.52475
526	0.777279	0.617803	0.62579
527	0.584523	0.693733	0.66167
528	0.478758	0.729273	0.64727
529	0.474007	0.614862	0.60701
530	0.545246	0.624469	0.67869
531	0.622197	0.852266	0.87116
532	0.506102	0.601523	0.67258
533	0.52733	0.588943	0.63809
534	0.596537	0.644449	0.66277
535	0.687316	0.786588	0.82101
536	0.559158	0.637447	0.6957
537	0.540527	0.536667	0.55844
538	0.542617	0.461763	0.50872
539	0.536923	0.486213	0.56352
540	0.727051	0.61191	0.66614
541	0.993904	0.723092	0.84343
542	1.16414	0.75695	0.83259
543	0.981359	0.847357	0.71116
544	0.972969	0.817794	0.76517
545	0.942645	1.03748	0.77052
546	0.889148	0.785439	0.78568
547	0.824064	0.899044	0.81398
548	0.896305	1.25946	0.83351
549	0.835528	1.07159	0.77374
550	0.709211	0.958715	0.78391
551	0.697129	1.19805	0.80794
552	0.696588	1.09266	0.85574
553	0.618205	1.04772	1.00651
554	0.528235	0.605528	0.7194
555	0.501227	0.757794	0.59697
556	0.540095	0.863389	0.66647
557	0.462366	0.556926	0.57454
558	0.436548	0.532526	0.53794
559	0.434036	0.531917	0.56252
560	0.423663	0.492302	0.51332
561	0.442839	0.506046	0.54014
562	0.504749	0.596772	0.64247
563	0.481509	0.57383	0.60558
564	0.547134	0.646648	0.64108
565	0.465127	0.5411	0.5233
566	0.478387	0.48701	0.50267
567	0.444852	0.456516	0.47256
568	0.433302	0.45865	0.47826
569	0.532351	0.783403	0.57863
570	0.568906	0.683331	0.58299
571	0.617315	0.476757	0.57601
572	0.626752	0.468851	0.64184
573	0.823722	0.573686	0.64245
574	0.945621	0.685369	0.7387
575	1.10105	0.874002	0.83396
576	1.14109	1.1057	0.91173
577	1.194	1.38364	1.11926
578	1.25734	1.3508	1.27727
579	1.21664	0.879324	0.92971
580	1.0871	0.85334	1.00869
581	0.989797	0.715514	0.96402
582	0.969532	0.698273	0.8776
583	0.819282	0.592493	0.72841
584	0.767961	0.551393	0.67808
585	0.81338	0.552374	0.73165
586	0.729486	0.505039	0.64785
587	0.668026	0.471627	0.58328
588	0.744839	0.490094	0.61526
589	0.763893	0.490715	0.6303
590	0.630987	0.506264	0.61001
591	0.729731	0.545831	0.70684
592	0.588415	0.475073	0.59747
593	0.469955	0.430288	0.48063
594	0.453734	0.449581	0.48493
595	0.465337	0.463558	0.49607
596	0.535077	0.72643	0.549
597	0.59076	0.495556	0.68012
598	0.510812	0.489372	0.48269
599	0.696395	0.545161	0.5718
600	0.766621	0.630148	0.5699
601	0.929839	0.868226	0.78244
602	1.12292	1.11708	1.08236
603	1.65844	1.55258	1.55999
604	1.60092	1.42856	1.76882
605	2.06687	1.03676	1.51344
606	1.14865	0.979953	1.40302
607	1.00156	0.796333	1.01857
608	0.961453	0.818907	0.90908
609	0.824385	0.656088	0.82471
610	0.833555	0.717446	0.90623
611	0.859022	0.763001	0.79026
612	0.871136	0.757434	0.83975
613	0.991188	0.852511	1.08659
614	1.26979	0.987314	1.09137
615	1.84401	1.18842	1.47767
616	1.99115	1.29271	1.66503
617	1.24756	0.829033	1.14305
618	1.0914	0.709243	1.10319
619	0.848807	0.611387	0.91504
620	0.744308	0.587016	0.75463
621	0.824382	0.650505	0.88551
622	0.905404	0.688973	0.93585
623	0.843215	0.605662	0.77103
624	0.73579	0.534273	0.64198
625	0.650684	0.517619	0.63723
626	0.613544	0.470174	0.6541
627	0.530644	0.443922	0.53113
628	0.538184	0.465081	0.55242
629	0.53503	0.436981	0.53682
630	0.480713	0.408781	0.46758
631	0.47917	0.423052	0.46716
632	0.482632	0.456432	0.47589
633	0.500983	0.491663	0.49551
634	0.486266	0.479803	0.4878
635	0.466704	0.466026	0.47183
636	0.422671	0.43791	0.43239
637	0.418547	0.425269	0.43526
638	0.432984	0.416855	0.42928
639	0.469171	0.435124	0.45238
640	0.466732	0.441728	0.47282
641	0.445491	0.434843	0.45239
642	0.502083	0.475454	0.47963
643	0.5182	0.511657	0.51921
644	0.503321	0.485763	0.51522
645	0.518973	0.505674	0.52634
646	0.620701	0.599358	0.61288
647	0.695838	0.699506	0.71011
648	0.629964	0.633039	0.62728
649	0.739609	0.637624	0.71715
650	0.504053	0.538309	0.54509
651	0.44861	0.460935	0.49639
652	0.480188	0.488218	0.52321
653	0.574567	0.510379	0.56344
654	0.57798	0.566426	0.64237
655	0.574332	0.604236	0.6259
656	0.677187	0.687659	0.65879
657	0.547203	0.572996	0.60126
658	0.551409	0.571753	0.57309
659	0.564187	0.613137	0.60804
660	0.681525	0.767199	0.73411
661	0.933907	1.24528	1.05734
662	1.1381	1.45552	1.23249
663	1.11188	1.56155	1.21802
664	0.868468	1.21457	0.97022
665	0.64451	0.739547	0.68078
666	0.607115	0.653127	0.64785
667	0.689308	0.850775	0.77261
668	0.627945	1.32122	0.87624
669	0.616903	1.857	1.02101
670	0.574866	0.804649	0.68955
671	0.525243	0.496751	0.54876
672	0.5012	0.462521	0.5143
673	0.467766	0.439884	0.46722
674	0.470971	0.445261	0.47846
675	0.498157	0.508619	0.52678
676	0.495683	0.490218	0.52435
677	0.546891	0.553189	0.5655
678	0.465254	0.44892	0.46565
679	0.496245	0.451968	0.50486
680	0.514126	0.449452	0.51136
681	0.572529	0.485047	0.54575
682	0.677566	0.57531	0.61888
683	0.872757	0.625095	0.6851
684	1.54991	0.777968	0.7783
685	1.31619	1.12071	1.02761
686	1.29434	1.3957	1.18433
687	1.53412	1.61309	1.51146
688	1.03943	1.0716	1.08471
689	1.00125	0.979646	1.00766
690	1.00726	1.0154	1.02448
691	0.909743	0.920289	0.92127
692	0.893512	0.894962	0.91737
693	0.798654	0.751238	0.79751
694	0.718841	0.640746	0.70828
695	0.657452	0.589669	0.65878
696	0.678708	0.620366	0.68675
697	0.767438	0.697433	0.77191
698	0.685994	0.634758	0.67978
699	0.651125	0.602589	0.62978
700	0.58028	0.525451	0.5604
701	0.54956	0.490076	0.52803
702	0.630357	0.565698	0.61749
703	0.656551	0.606329	0.65756
704	0.917124	0.854275	0.91528
705	0.861297	0.815699	0.87068
706	0.723648	0.666483	0.71454
707	0.765494	0.742116	0.77662
708	0.717767	0.668794	0.70633
709	0.83005	0.714746	0.79277
710	1.05124	0.942763	1.03314
711	0.794518	0.794551	0.84937
712	0.760537	0.69551	0.77413
713	0.773409	0.692045	0.77492
714	0.809133	0.706906	0.79216
715	0.84032	0.770872	0.83079
716	0.893033	0.869961	0.90354
717	0.991571	0.969313	0.97747
718	1.05757	0.913028	0.94121
719	0.994126	0.851869	0.88905
720	0.873081	0.653811	0.75215
721	1.00603	0.732274	0.87859
722	1.0191	0.69448	0.85454
723	0.982635	0.66265	0.84377
724	0.881194	0.574066	0.72839
725	0.737574	0.599416	0.60734
726	0.719252	0.536242	0.60846
727	0.572134	0.475725	0.55169
728	0.530788	0.475199	0.52461
729	0.488194	0.47179	0.49716
730	0.501376	0.485295	0.49315
731	0.588122	0.552461	0.56262
732	0.602425	0.578371	0.57729
733	0.510375	0.516839	0.51678
734	0.488402	0.512316	0.52358
735	0.474066	0.494474	0.49529
736	0.472559	0.472909	0.47633
737	0.473843	0.473546	0.47445
738	0.493975	0.560062	0.49336
739	0.567972	0.557979	0.56109
740	0.600287	0.607887	0.60265
741	0.589194	0.589917	0.56751
742	0.597371	0.61529	0.56792
743	0.496329	0.490294	0.46665
744	0.53232	0.539413	0.48893
745	0.816648	0.795501	0.65104
746	0.718587	0.691526	0.64666
747	0.586511	0.578401	0.54915
748	0.659028	0.761622	0.63255
749	0.787883	0.924911	0.79199
750	0.662662	0.706818	0.64087
751	0.705571	0.71372	0.66356
752	0.610067	0.617674	0.56713
753	0.62626	0.627131	0.61992
754	0.500827	0.534479	0.51955
755	0.497023	0.506576	0.49882
756	0.521436	0.531164	0.52166
757	0.536028	0.517763	0.51892
758	0.613694	0.573375	0.57874
759	0.69798	0.667751	0.67182
760	0.959633	0.92001	0.90578
761	0.997341	0.961585	0.93859
762	0.859746	0.80888	0.79987
763	0.736091	0.692991	0.70127
764	0.597879	0.582166	0.58541
765	0.601841	0.5949	0.60248
766	0.567299	0.581896	0.583
767	0.547161	0.557683	0.54193
768	0.528438	0.527077	0.50386
769	0.555668	0.521601	0.51175
770	0.593335	0.533997	0.55342
771	0.698024	0.615168	0.65313
772	0.765055	0.637497	0.70295
773	0.736682	0.635475	0.66486
774	0.824913	0.671014	0.64179
775	0.755487	0.650646	0.65525
776	0.837155	0.750665	0.73282
777	0.936921	0.831246	0.81322
778	0.792915	0.705512	0.68984
779	0.77531	0.705819	0.71658
780	1.03665	0.908283	0.93625
781	1.09014	0.89538	0.91798
782	1.13812	0.8548	0.88307
783	0.931636	0.742589	0.75753
784	0.707257	0.624306	0.62894
785	0.686403	0.616057	0.645
786	0.666376	0.636297	0.60835
787	0.725632	0.757627	0.64212
788	0.675221	0.691296	0.65208
789	0.64061	0.639586	0.63552
790	0.694139	0.676712	0.68301
791	0.700257	0.673855	0.67243
792	1.00971	0.922441	0.98322
793	1.5351	1.40886	1.54588
794	1.08126	0.994985	1.18778
795	0.834292	0.819917	0.8173
796	0.716546	0.711663	0.70207
797	0.749041	0.734296	0.74117
798	0.775114	0.782147	0.77231
799	0.901998	0.904792	0.88564
800	0.83054	0.783141	0.82177
801	0.906978	0.845406	0.88953
802	0.887349	0.807798	0.85781
803	0.982354	0.88152	0.93342
804	1.00049	0.833275	0.90248
805	0.974567	0.818136	0.87104
806	1.20987	0.963517	1.0983
807	1.34543	1.09523	1.29766
808	1.63786	1.52373	1.69486
809	1.62469	1.60883	1.60918
810	1.54348	1.0798	1.39899
811	0.953576	0.832591	0.85747
812	0.889681	0.868996	0.79609
813	0.794831	0.777962	0.72851
814	0.837035	0.786923	0.77218
815	0.729566	0.727448	0.69353
816	0.627209	0.62633	0.61173
817	0.601199	0.586275	0.57772
818	0.589535	0.565379	0.569
819	0.604537	0.554535	0.56981
820	0.733572	0.661414	0.70158
821	0.790465	0.739688	0.79422
822	0.94628	0.923242	0.99402
823	1.03032	1.0084	1.05597
824	1.12073	0.999241	1.08053
825	1.41063	1.06037	1.57299
826	1.2457	1.12172	1.31783
827	0.958356	0.957485	1.00403
828	0.946814	0.966992	1.01411
829	0.876002	0.884048	0.98948
830	0.946239	0.932474	1.03871
831	1.13024	1.1179	1.16463
832	1.64951	1.69182	1.86634
833	1.69739	1.6526	2.85588
834	1.47997	1.49118	2.33016
835	1.18539	1.21779	1.90725
836	1.13591	1.14131	1.83227
837	1.34375	1.49063	2.62483
838	1.49861	1.66089	2.06164
839	1.50144	1.57384	1.55335
840	1.10057	1.11225	1.03702
841	1.01384	1.05654	1.10576
842	0.914486	0.958146	0.98813
843	0.945881	0.971762	0.9516
844	0.887775	0.889791	0.8637
845	0.959042	0.928298	0.97591
846	1.13021	1.05986	1.19183
847	1.13583	1.05756	1.21823
848	0.904698	0.840722	0.92114
849	0.813522	0.754586	0.80496
850	0.730288	0.68012	0.69625
851	0.746651	0.70237	0.71088
852	0.740586	0.72266	0.72483
853	0.739665	0.761341	0.73161
854	0.835193	0.865487	0.89425
855	1.15121	1.14428	1.23579
856	0.896743	0.924843	0.94595
857	1.22522	1.27105	1.35059
858	0.846531	0.857644	0.83919
859	0.886752	0.833964	0.82455
860	0.849974	0.737036	0.77231
861	0.958708	0.854623	0.95516
862	0.901452	0.802602	0.86108
863	0.913227	0.836653	0.84265
864	0.807717	0.776262	0.79409
865	0.828323	0.816185	0.82667
866	0.81073	0.803325	0.81917
867	0.88304	0.873872	0.90438
868	0.967568	0.911283	1.06924
869	1.09349	1.06665	1.57422
870	1.28018	1.18363

## Sheet: Rg
Time(ns)	Free-NtMGAM	DSK-NtMGAM	Acarbose-NtMGAM
0	27.96	27.96	27.9307
0.04	28.4186	28.4777	28.6202
0.08	28.3713	28.5411	28.6058
0.12	28.3832	28.5152	28.5778
0.16	28.4034	28.4953	28.6062
0.2	28.4406	28.4581	28.6732
0.24	28.4278	28.4298	28.6213
0.28	28.3824	28.4141	28.6152
0.32	28.4176	28.3769	28.5417
0.36	28.4193	28.4202	28.5462
0.4	28.3927	28.4992	28.4985
0.44	28.4926	28.2866	28.5518
0.48	28.392	28.4259	28.681
0.52	28.3653	28.3519	28.5388
0.56	28.4732	28.4107	28.6044
0.6	28.5225	28.3645	28.5564
0.64	28.4923	28.3431	28.577
0.68	28.5048	28.3928	28.5072
0.72	28.4468	28.3735	28.6028
0.76	28.4927	28.4157	28.6754
0.8	28.5207	28.4189	28.6094
0.84	28.4974	28.4081	28.6342
0.88	28.4859	28.4704	28.6615
0.92	28.4512	28.4575	28.6839
0.96	28.4326	28.4582	28.6964
1	28.4297	28.4853	28.6246
1.04	28.4235	28.4193	28.5998
1.08	28.4378	28.456	28.5992
1.12	28.3692	28.4249	28.6657
1.16	28.6094	28.4581	28.6931
1.2	28.4306	28.4378	28.5439
1.24	28.5369	28.4561	28.59
1.28	28.4698	28.4683	28.5652
1.32	28.4525	28.4224	28.5609
1.36	28.441	28.4105	28.6048
1.4	28.4594	28.4271	28.5896
1.44	28.4969	28.4588	28.6516
1.48	28.5125	28.4947	28.582
1.52	28.4916	28.4824	28.6169
1.56	28.4632	28.5071	28.6833
1.6	28.4831	28.4637	28.5654
1.64	28.5166	28.4607	28.6664
1.68	28.4589	28.4409	28.5421
1.72	28.508	28.4795	28.6626
1.76	28.6205	28.4951	28.5772
1.8	28.5222	28.4766	28.5861
1.84	28.548	28.4639	28.4954
1.88	28.3962	28.4695	28.597
1.92	28.534	28.4683	28.6125
1.96	28.5272	28.4897	28.5387
2	28.4276	28.4474	28.5166
2.04	28.5278	28.4722	28.5134
2.08	28.6222	28.5764	28.5968
2.12	28.5089	28.5137	28.6025
2.16	28.6566	28.5088	28.6328
2.2	28.6015	28.4917	28.6651
2.24	28.5901	28.5034	28.608
2.28	28.521	28.6197	28.5604
2.32	28.5294	28.5636	28.6259
2.36	28.5396	28.6243	28.6514
2.4	28.57	28.5443	28.5152
2.44	28.4994	28.5889	28.5561
2.48	28.5009	28.5251	28.5801
2.52	28.5521	28.4462	28.595
2.56	28.4977	28.5257	28.616
2.6	28.5971	28.5026	28.6436
2.64	28.4453	28.4421	28.6085
2.68	28.5323	28.4886	28.5335
2.72	28.5076	28.5739	28.5436
2.76	28.5163	28.5034	28.5446
2.8	28.5233	28.5595	28.6106
2.84	28.6077	28.5142	28.5732
2.88	28.5855	28.5585	28.617
2.92	28.5907	28.6096	28.5889
2.96	28.4944	28.6264	28.6709
3	28.5368	28.5757	28.6286
3.04	28.6597	28.5061	28.6712
3.08	28.6303	28.5706	28.6918
3.12	28.5848	28.5432	28.623
3.16	28.5207	28.6241	28.606
3.2	28.4764	28.5999	28.6023
3.24	28.5948	28.4449	28.6504
3.28	28.5131	28.5941	28.6228
3.32	28.5562	28.6156	28.613
3.36	28.4817	28.6818	28.5804
3.4	28.5853	28.5488	28.6202
3.44	28.6042	28.6159	28.5517
3.48	28.5645	28.508	28.5383
3.52	28.5319	28.4966	28.6116
3.56	28.6477	28.4954	28.5393
3.6	28.6986	28.5278	28.5127
3.64	28.6779	28.4634	28.5258
3.68	28.6	28.5342	28.5912
3.72	28.6698	28.5942	28.5708
3.76	28.6002	28.4719	28.5462
3.8	28.4926	28.5047	28.6175
3.84	28.6345	28.5269	28.468
3.88	28.5977	28.5023	28.5436
3.92	28.6322	28.5386	28.5746
3.96	28.6303	28.432	28.6142
4	28.7429	28.5755	28.4701
4.04	28.6021	28.5344	28.4739
4.08	28.6201	28.5725	28.4203
4.12	28.7125	28.496	28.5224
4.16	28.6876	28.5114	28.5051
4.2	28.6951	28.4908	28.5078
4.24	28.6558	28.4902	28.4411
4.28	28.5606	28.4439	28.439
4.32	28.6153	28.5065	28.5225
4.36	28.5317	28.4484	28.4299
4.4	28.5024	28.4769	28.5533
4.44	28.5143	28.4653	28.4597
4.48	28.5577	28.5316	28.4505
4.52	28.5733	28.548	28.5436
4.56	28.4643	28.5982	28.4677
4.6	28.5982	28.5409	28.5687
4.64	28.5617	28.5948	28.5377
4.68	28.6205	28.4827	28.5483
4.72	28.5959	28.5115	28.5845
4.76	28.5322	28.4897	28.5841
4.8	28.5043	28.518	28.5226
4.84	28.5304	28.521	28.5201
4.88	28.6166	28.6251	28.5838
4.92	28.581	28.6444	28.6001
4.96	28.5162	28.5174	28.6517
5	28.5439	28.5695	28.6453
5.04	28.5868	28.5975	28.5875
5.08	28.5301	28.5515	28.5556
5.12	28.6505	28.5504	28.4995
5.16	28.6096	28.5753	28.5008
5.2	28.5964	28.579	28.5349
5.24	28.6251	28.492	28.6565
5.28	28.6206	28.4205	28.6231
5.32	28.5094	28.46	28.6034
5.36	28.5307	28.5346	28.6167
5.4	28.5817	28.5019	28.7191
5.44	28.5382	28.4177	28.6536
5.48	28.4999	28.4239	28.6337
5.52	28.6078	28.4033	28.631
5.56	28.6046	28.4019	28.6322
5.6	28.5293	28.5034	28.5949
5.64	28.5304	28.4045	28.6268
5.68	28.6281	28.4124	28.5632
5.72	28.5649	28.4607	28.6769
5.76	28.6042	28.408	28.6343
5.8	28.5876	28.469	28.6309
5.84	28.6901	28.4737	28.6423
5.88	28.6148	28.4621	28.599
5.92	28.6752	28.4541	28.7332
5.96	28.6602	28.4823	28.6125
6	28.6143	28.4006	28.6269
6.04	28.7489	28.449	28.7158
6.08	28.6654	28.4801	28.6873
6.12	28.6997	28.4644	28.6418
6.16	28.6828	28.4516	28.7235
6.2	28.6015	28.4408	28.7623
6.24	28.5867	28.3922	28.5915
6.28	28.6245	28.5013	28.6005
6.32	28.62	28.4458	28.5912
6.36	28.6269	28.5839	28.5918
6.4	28.6754	28.5391	28.6893
6.44	28.6113	28.4109	28.593
6.48	28.6335	28.4639	28.7696
6.52	28.544	28.4946	28.6176
6.56	28.5686	28.3792	28.625
6.6	28.5935	28.5237	28.7055
6.64	28.5724	28.5032	28.6659
6.68	28.5684	28.5096	28.5327
6.72	28.5934	28.4098	28.6201
6.76	28.5619	28.4355	28.5521
6.8	28.6808	28.4589	28.5878
6.84	28.6961	28.4886	28.588
6.88	28.639	28.521	28.6139
6.92	28.5914	28.5905	28.6191
6.96	28.5674	28.5197	28.6121
7	28.5605	28.5316	28.5728
7.04	28.5377	28.5224	28.6364
7.08	28.5841	28.5656	28.6409
7.12	28.5598	28.4601	28.6971
7.16	28.6216	28.5171	28.6898
7.2	28.6515	28.4643	28.6082
7.24	28.7083	28.4595	28.6408
7.28	28.6261	28.4556	28.6631
7.32	28.4856	28.4998	28.6222
7.36	28.5908	28.3924	28.6612
7.4	28.6781	28.4454	28.6391
7.44	28.6337	28.4051	28.575
7.48	28.6241	28.5079	28.5031
7.52	28.5639	28.5177	28.6341
7.56	28.601	28.3795	28.5153
7.6	28.6658	28.4273	28.5993
7.64	28.629	28.4483	28.524
7.68	28.6306	28.4565	28.5422
7.72	28.6104	28.5278	28.5368
7.76	28.7104	28.4203	28.5286
7.8	28.5597	28.3619	28.5718
7.84	28.5838	28.4656	28.6072
7.88	28.5702	28.4768	28.6127
7.92	28.5399	28.4072	28.6626
7.96	28.7324	28.3952	28.6647
8	28.5777	28.3961	28.6393
8.04	28.6367	28.3964	28.564
8.08	28.6461	28.3621	28.617
8.12	28.6333	28.4915	28.5792
8.16	28.5365	28.5143	28.5633
8.2	28.6615	28.5905	28.6222
8.24	28.534	28.4646	28.626
8.28	28.6153	28.5399	28.5328
8.32	28.5507	28.4446	28.627
8.36	28.6974	28.4702	28.5014
8.4	28.6406	28.504	28.6525
8.44	28.4922	28.4488	28.59
8.48	28.5559	28.4585	28.5802
8.52	28.5851	28.454	28.6603
8.56	28.5793	28.4409	28.6259
8.6	28.5308	28.4693	28.5933
8.64	28.5844	28.5542	28.5895
8.68	28.5562	28.4651	28.5867
8.72	28.5807	28.4504	28.6538
8.76	28.5276	28.4955	28.6692
8.8	28.4557	28.5124	28.5628
8.84	28.5237	28.4593	28.5945
8.88	28.4927	28.4672	28.6006
8.92	28.6244	28.5626	28.5991
8.96	28.6604	28.5105	28.5703
9	28.564	28.473	28.5117
9.04	28.5353	28.5019	28.5978
9.08	28.5486	28.4676	28.6226
9.12	28.6246	28.3702	28.6765
9.16	28.5409	28.4263	28.5956
9.2	28.7023	28.4301	28.6414
9.24	28.6252	28.4804	28.7395
9.28	28.6142	28.5089	28.6279
9.32	28.6689	28.5622	28.6826
9.36	28.6734	28.4792	28.6027
9.4	28.6652	28.489	28.6506
9.44	28.5994	28.4166	28.7182
9.48	28.6693	28.4046	28.5868
9.52	28.6562	28.5072	28.6436
9.56	28.6622	28.4586	28.6701
9.6	28.6852	28.4603	28.6353
9.64	28.6786	28.5195	28.6337
9.68	28.6018	28.5264	28.5714
9.72	28.5901	28.5026	28.7296
9.76	28.6907	28.5303	28.5819
9.8	28.5513	28.5255	28.5848
9.84	28.6285	28.5774	28.5647
9.88	28.5657	28.7043	28.5465
9.92	28.7138	28.5903	28.4927
9.96	28.6728	28.5223	28.5327
10	28.6572	28.4998	28.625
10.04	28.6649	28.5073	28.5772
10.08	28.6912	28.5233	28.5808
10.12	28.6359	28.5349	28.5316
10.16	28.5987	28.4905	28.4977
10.2	28.6193	28.5026	28.5865
10.24	28.6042	28.4585	28.6243
10.28	28.652	28.54	28.5921
10.32	28.5738	28.5055	28.5548
10.36	28.596	28.4607	28.631
10.4	28.6306	28.4438	28.5174
10.44	28.6703	28.4709	28.5493
10.48	28.5638	28.5048	28.5876
10.52	28.612	28.6266	28.6017
10.56	28.647	28.5927	28.5897
10.6	28.7055	28.534	28.6188
10.64	28.5759	28.5878	28.5999
10.68	28.5811	28.5599	28.6389
10.72	28.6349	28.5756	28.5659
10.76	28.6653	28.5493	28.5814
10.8	28.6217	28.5479	28.6181
10.84	28.6055	28.4924	28.6258
10.88	28.565	28.5448	28.649
10.92	28.611	28.5901	28.6372
10.96	28.6891	28.5926	28.6285
11	28.6082	28.6658	28.643
11.04	28.5748	28.5392	28.5524
11.08	28.6119	28.5376	28.6008
11.12	28.5224	28.5854	28.565
11.16	28.5974	28.6632	28.6052
11.2	28.5451	28.618	28.6604
11.24	28.5524	28.5938	28.5488
11.28	28.6356	28.5475	28.6382
11.32	28.5574	28.5733	28.5298
11.36	28.6397	28.5226	28.4855
11.4	28.5588	28.6396	28.5241
11.44	28.622	28.6882	28.5239
11.48	28.6829	28.5681	28.5802
11.52	28.5752	28.4805	28.6534
11.56	28.5386	28.5434	28.5985
11.6	28.6318	28.5656	28.5417
11.64	28.562	28.5615	28.5452
11.68	28.6065	28.5766	28.5522
11.72	28.5365	28.6189	28.6018
11.76	28.5364	28.594	28.6077
11.8	28.5357	28.5532	28.6226
11.84	28.5809	28.6213	28.4693
11.88	28.5747	28.6485	28.5075
11.92	28.4994	28.5837	28.5785
11.96	28.6532	28.6095	28.6166
12	28.6826	28.5815	28.6148
12.04	28.6719	28.607	28.5742
12.08	28.658	28.6563	28.4209
12.12	28.6171	28.7618	28.4706
12.16	28.7656	28.5879	28.4924
12.2	28.6503	28.6272	28.5597
12.24	28.5405	28.6188	28.5314
12.28	28.5954	28.7341	28.5102
12.32	28.5955	28.664	28.5273
12.36	28.6052	28.6217	28.5973
12.4	28.5764	28.6947	28.5005
12.44	28.5586	28.6723	28.4839
12.48	28.6165	28.5778	28.5384
12.52	28.6119	28.5495	28.5898
12.56	28.6393	28.5766	28.5694
12.6	28.6079	28.6013	28.4866
12.64	28.5823	28.5952	28.5826
12.68	28.5557	28.7059	28.5797
12.72	28.6214	28.6696	28.5999
12.76	28.6806	28.6585	28.7424
12.8	28.5934	28.6816	28.6127
12.84	28.5868	28.8595	28.6258
12.88	28.6814	28.7222	28.5631
12.92	28.5755	28.7756	28.5607
12.96	28.6217	28.7384	28.5321
13	28.6551	28.7014	28.5465
13.04	28.6536	28.648	28.5543
13.08	28.6598	28.6072	28.6222
13.12	28.6183	28.6338	28.5276
13.16	28.5992	28.6769	28.5332
13.2	28.577	28.6491	28.4546
13.24	28.6019	28.6146	28.6339
13.28	28.6434	28.7265	28.551
13.32	28.6549	28.6478	28.595
13.36	28.6473	28.7282	28.5392
13.4	28.6459	28.691	28.5663
13.44	28.5612	28.5367	28.5782
13.48	28.7087	28.5458	28.5777
13.52	28.6179	28.6115	28.5752
13.56	28.6496	28.6169	28.5363
13.6	28.5805	28.5859	28.6763
13.64	28.5847	28.6025	28.5261
13.68	28.7367	28.5267	28.5057
13.72	28.6158	28.5741	28.6197
13.76	28.6184	28.5714	28.6119
13.8	28.7003	28.5837	28.6506
13.84	28.6202	28.5452	28.5923
13.88	28.6806	28.5639	28.53
13.92	28.6551	28.5149	28.5297
13.96	28.5748	28.5283	28.6127
14	28.5411	28.5454	28.5987
14.04	28.6377	28.5483	28.591
14.08	28.5438	28.6338	28.5897
14.12	28.5974	28.5605	28.6132
14.16	28.6092	28.5547	28.6626
14.2	28.5857	28.5408	28.5926
14.24	28.6237	28.6048	28.5982
14.28	28.6422	28.6581	28.6012
14.32	28.719	28.6265	28.6282
14.36	28.6811	28.6238	28.5293
14.4	28.5724	28.6508	28.603
14.44	28.6506	28.572	28.5778
14.48	28.6441	28.5081	28.5199
14.52	28.6431	28.5884	28.6071
14.56	28.5409	28.6681	28.5695
14.6	28.6258	28.5526	28.5908
14.64	28.6573	28.5882	28.6341
14.68	28.69	28.5292	28.5246
14.72	28.6506	28.6185	28.6172
14.76	28.6139	28.5352	28.6756
14.8	28.6505	28.6532	28.5781
14.84	28.7043	28.618	28.5761
14.88	28.6038	28.6396	28.5473
14.92	28.7126	28.6717	28.5866
14.96	28.5812	28.5603	28.6111
15	28.6551	28.6301	28.6136
15.04	28.6969	28.6163	28.6551
15.08	28.7207	28.7106	28.6578
15.12	28.6482	28.6416	28.5426
15.16	28.6354	28.6841	28.514
15.2	28.6559	28.6979	28.549
15.24	28.5976	28.5412	28.4906
15.28	28.6247	28.6303	28.5192
15.32	28.6932	28.5159	28.5185
15.36	28.6673	28.6099	28.5496
15.4	28.6242	28.591	28.6013
15.44	28.6358	28.5716	28.4915
15.48	28.556	28.5376	28.6289
15.52	28.527	28.5907	28.57
15.56	28.5413	28.6642	28.582
15.6	28.6642	28.6044	28.5549
15.64	28.6123	28.6828	28.4904
15.68	28.7225	28.6569	28.5274
15.72	28.6373	28.528	28.5962
15.76	28.6067	28.6637	28.4746
15.8	28.6366	28.7004	28.503
15.84	28.5882	28.5781	28.5683
15.88	28.6354	28.592	28.5314
15.92	28.5158	28.605	28.5664
15.96	28.6718	28.5187	28.5898
16	28.579	28.5977	28.6006
16.04	28.6155	28.6158	28.508
16.08	28.6411	28.5928	28.4965
16.12	28.59	28.5213	28.5336
16.16	28.5652	28.5116	28.5538
16.2	28.637	28.5536	28.5642
16.24	28.5556	28.5931	28.477
16.28	28.6316	28.635	28.5666
16.32	28.6666	28.6216	28.5643
16.36	28.5825	28.5673	28.5272
16.4	28.6502	28.643	28.5074
16.44	28.6013	28.6014	28.5602
16.48	28.577	28.6293	28.4891
16.52	28.4939	28.6646	28.4394
16.56	28.5852	28.6699	28.6078
16.6	28.6196	28.6105	28.5939
16.64	28.5694	28.6159	28.5622
16.68	28.559	28.6548	28.5628
16.72	28.6364	28.6341	28.5013
16.76	28.5959	28.6204	28.504
16.8	28.6568	28.613	28.521
16.84	28.6372	28.6975	28.455
16.88	28.6098	28.5571	28.4252
16.92	28.6245	28.646	28.4806
16.96	28.7266	28.5746	28.5394
17	28.6133	28.5133	28.4641
17.04	28.6103	28.5658	28.5464
17.08	28.5376	28.5924	28.5142
17.12	28.5919	28.568	28.5573
17.16	28.5595	28.6511	28.5214
17.2	28.5656	28.6379	28.5378
17.24	28.617	28.604	28.5482
17.28	28.5503	28.5915	28.52
17.32	28.5684	28.6073	28.4384
17.36	28.563	28.5467	28.4898
17.4	28.4613	28.6453	28.5259
17.44	28.5374	28.5848	28.5315
17.48	28.5031	28.6139	28.5069
17.52	28.5401	28.5631	28.4599
17.56	28.5919	28.58	28.4703
17.6	28.624	28.6018	28.4416
17.64	28.6395	28.522	28.5599
17.68	28.6484	28.5326	28.5057
17.72	28.6769	28.5912	28.4279
17.76	28.6944	28.5688	28.5251
17.8	28.6513	28.6042	28.5137
17.84	28.6723	28.684	28.531
17.88	28.6179	28.5935	28.5018
17.92	28.614	28.6073	28.4893
17.96	28.5805	28.6425	28.4934
18	28.6325	28.5376	28.5174
18.04	28.6628	28.6114	28.5114
18.08	28.5268	28.5674	28.5432
18.12	28.5517	28.6863	28.541
18.16	28.6788	28.5754	28.5456
18.2	28.6598	28.6255	28.5345
18.24	28.6371	28.6141	28.4818
18.28	28.6297	28.6335	28.5321
18.32	28.625	28.6403	28.4732
18.36	28.6529	28.553	28.499
18.4	28.6428	28.5469	28.5609
18.44	28.6236	28.6441	28.5073
18.48	28.5462	28.6871	28.4657
18.52	28.5717	28.5891	28.5897
18.56	28.7769	28.6041	28.6141
18.6	28.6732	28.5726	28.5425
18.64	28.6667	28.6478	28.6353
18.68	28.5947	28.6133	28.5633
18.72	28.5995	28.6635	28.6343
18.76	28.5952	28.6199	28.5267
18.8	28.6156	28.5299	28.6711
18.84	28.6434	28.6277	28.5977
18.88	28.5916	28.5754	28.6075
18.92	28.6557	28.5868	28.6129
18.96	28.6485	28.5718	28.6771
19	28.6636	28.7053	28.5119
19.04	28.636	28.5999	28.5391
19.08	28.5804	28.5549	28.5788
19.12	28.6596	28.5672	28.6041
19.16	28.642	28.6084	28.595
19.2	28.5316	28.5477	28.5353
19.24	28.6266	28.4995	28.583
19.28	28.6046	28.5089	28.5843
19.32	28.6613	28.5174	28.5774
19.36	28.6357	28.5224	28.5645
19.4	28.6096	28.5346	28.6121
19.44	28.728	28.484	28.6198
19.48	28.5571	28.5123	28.5741
19.52	28.7037	28.5311	28.5313
19.56	28.6969	28.4884	28.5289
19.6	28.5608	28.5447	28.6112
19.64	28.654	28.6177	28.6251
19.68	28.679	28.6003	28.4918
19.72	28.4936	28.5871	28.5464
19.76	28.5718	28.5405	28.5295
19.8	28.5837	28.6743	28.5019
19.84	28.6394	28.7483	28.5183
19.88	28.5658	28.6435	28.5882
19.92	28.5924	28.5781	28.6241
19.96	28.4911	28.5261	28.6282
20	28.5719	28.5812	28.5965
20.04	28.5543	28.5688	28.5257
20.08	28.5942	28.57	28.5256
20.12	28.6079	28.5558	28.5197
20.16	28.6316	28.6532	28.5523
20.2	28.543	28.7395	28.6287
20.24	28.5065	28.6183	28.558
20.28	28.6401	28.6201	28.6026
20.32	28.5587	28.5701	28.5685
20.36	28.6687	28.7112	28.6224
20.4	28.6638	28.5767	28.5443
20.44	28.6034	28.6942	28.5572
20.48	28.6344	28.7341	28.4723
20.52	28.5887	28.6936	28.5549
20.56	28.6414	28.6005	28.5985
20.6	28.6874	28.6139	28.4265
20.64	28.693	28.6526	28.4795
20.68	28.6846	28.6078	28.5362
20.72	28.6513	28.6244	28.5472
20.76	28.6264	28.6856	28.6098
20.8	28.6546	28.5467	28.5541
20.84	28.7046	28.582	28.5755
20.88	28.673	28.4997	28.5716
20.92	28.6723	28.4401	28.5403
20.96	28.6947	28.5623	28.5188
21	28.669	28.5409	28.574
21.04	28.6209	28.5402	28.6556
21.08	28.6667	28.5805	28.5962
21.12	28.7204	28.591	28.582
21.16	28.7081	28.6057	28.5739
21.2	28.6969	28.5725	28.5957
21.24	28.6251	28.6037	28.5058
21.28	28.6308	28.6264	28.5765
21.32	28.6744	28.6344	28.5638
21.36	28.6765	28.6221	28.6062
21.4	28.6605	28.6294	28.6057
21.44	28.6527	28.6214	28.6663
21.48	28.7174	28.6411	28.6187
21.52	28.6861	28.6518	28.6097
21.56	28.7254	28.6919	28.6682
21.6	28.645	28.5367	28.6285
21.64	28.6198	28.5595	28.5246
21.68	28.6945	28.5596	28.5408
21.72	28.5715	28.5992	28.5476
21.76	28.7849	28.5502	28.5708
21.8	28.5908	28.5432	28.5963
21.84	28.7263	28.6714	28.5894
21.88	28.5425	28.6676	28.5495
21.92	28.6137	28.631	28.521
21.96	28.5848	28.6101	28.6087
22	28.6026	28.557	28.5541
22.04	28.5727	28.5485	28.5194
22.08	28.5627	28.5956	28.6389
22.12	28.638	28.6187	28.5749
22.16	28.5984	28.5859	28.5288
22.2	28.6664	28.6068	28.5477
22.24	28.5828	28.5407	28.4731
22.28	28.5292	28.5468	28.527
22.32	28.5392	28.5294	28.5119
22.36	28.6608	28.5439	28.5687
22.4	28.5275	28.5183	28.6049
22.44	28.6347	28.5528	28.5574
22.48	28.5926	28.6623	28.6136
22.52	28.6527	28.6357	28.5805
22.56	28.5536	28.5335	28.5051
22.6	28.6158	28.5849	28.4404
22.64	28.6718	28.6453	28.5104
22.68	28.6055	28.6066	28.5472
22.72	28.5724	28.6062	28.5901
22.76	28.6653	28.5094	28.6635
22.8	28.5437	28.5315	28.6295
22.84	28.5188	28.6413	28.6194
22.88	28.5953	28.557	28.5448
22.92	28.6041	28.6888	28.666
22.96	28.6519	28.5895	28.5529
23	28.4893	28.551	28.5404
23.04	28.609	28.6218	28.5947
23.08	28.4771	28.6249	28.5404
23.12	28.5142	28.5955	28.5443
23.16	28.5792	28.5744	28.5388
23.2	28.6776	28.6239	28.5215
23.24	28.6995	28.5219	28.6198
23.28	28.6845	28.6102	28.5596
23.32	28.6986	28.6039	28.5989
23.36	28.6211	28.548	28.6222
23.4	28.5911	28.6389	28.5214
23.44	28.644	28.4848	28.5645
23.48	28.6337	28.5586	28.5708
23.52	28.7292	28.543	28.5291
23.56	28.6066	28.5414	28.5821
23.6	28.6815	28.5359	28.4729
23.64	28.5869	28.5085	28.5428
23.68	28.5966	28.5935	28.5551
23.72	28.5397	28.5985	28.5261
23.76	28.6373	28.5981	28.5465
23.8	28.5798	28.5161	28.5869
23.84	28.6325	28.6255	28.5354
23.88	28.5778	28.5744	28.5717
23.92	28.6994	28.6863	28.4882
23.96	28.6388	28.6308	28.5272
24	28.6228	28.6039	28.5479
24.04	28.5718	28.5735	28.4765
24.08	28.6332	28.5651	28.5715
24.12	28.6019	28.662	28.5893
24.16	28.5885	28.6386	28.5625
24.2	28.518	28.5728	28.514
24.24	28.5471	28.5701	28.4918
24.28	28.684	28.6446	28.4565
24.32	28.6019	28.7172	28.5353
24.36	28.5515	28.5682	28.57
24.4	28.4844	28.6252	28.5601
24.44	28.5216	28.5539	28.5554
24.48	28.5173	28.6299	28.7574
24.52	28.5195	28.569	28.5707
24.56	28.6043	28.5368	28.5929
24.6	28.5942	28.5863	28.5988
24.64	28.5969	28.5718	28.5741
24.68	28.5315	28.5969	28.5312
24.72	28.616	28.6484	28.5703
24.76	28.6475	28.643	28.5582
24.8	28.641	28.6169	28.6712
24.84	28.6828	28.6871	28.6041
24.88	28.6666	28.6626	28.6213
24.92	28.6447	28.5755	28.5554
24.96	28.6925	28.6538	28.5666
25	28.6622	28.5784	28.5904
25.04	28.6907	28.626	28.7357
25.08	28.5421	28.6065	28.6915
25.12	28.6397	28.5981	28.6646
25.16	28.6752	28.6171	28.5855
25.2	28.6475	28.6999	28.6081
25.24	28.7047	28.6476	28.5627
25.28	28.6507	28.5915	28.631
25.32	28.6847	28.6512	28.6841
25.36	28.7174	28.567	28.6161
25.4	28.6799	28.6085	28.591
25.44	28.6909	28.6149	28.6932
25.48	28.6787	28.5851	28.714
25.52	28.6374	28.6573	28.6334
25.56	28.7084	28.567	28.6232
25.6	28.6757	28.6808	28.5615
25.64	28.6908	28.6368	28.6093
25.68	28.7217	28.5998	28.6552
25.72	28.6674	28.5181	28.5895
25.76	28.5443	28.5594	28.5437
25.8	28.5547	28.5132	28.6679
25.84	28.6037	28.5156	28.5927
25.88	28.657	28.4986	28.6616
25.92	28.7085	28.5816	28.6584
25.96	28.5966	28.6329	28.6986
26	28.7238	28.575	28.5972
26.04	28.7561	28.589	28.6102
26.08	28.7309	28.6208	28.5739
26.12	28.645	28.5956	28.597
26.16	28.7169	28.6133	28.5759
26.2	28.5976	28.5568	28.6493
26.24	28.5896	28.6304	28.6155
26.28	28.7504	28.6323	28.5967
26.32	28.6897	28.5882	28.6182
26.36	28.5864	28.528	28.5615
26.4	28.726	28.5325	28.6052
26.44	28.7403	28.5867	28.6014
26.48	28.6192	28.5649	28.5981
26.52	28.6731	28.5805	28.6308
26.56	28.6241	28.5292	28.5908
26.6	28.6235	28.5377	28.6433
26.64	28.7228	28.621	28.6676
26.68	28.6687	28.6341	28.7702
26.72	28.6565	28.6368	28.5473
26.76	28.6481	28.6252	28.5521
26.8	28.6925	28.5464	28.565
26.84	28.6849	28.6425	28.6196
26.88	28.6144	28.631	28.6278
26.92	28.7175	28.6065	28.5692
26.96	28.5855	28.6291	28.5849
27	28.7302	28.6063	28.682
27.04	28.5678	28.6307	28.6225
27.08	28.6704	28.6473	28.6437
27.12	28.5903	28.6283	28.6389
27.16	28.6402	28.613	28.6278
27.2	28.6438	28.5275	28.6648
27.24	28.6462	28.5786	28.6372
27.28	28.7404	28.5974	28.6387
27.32	28.6046	28.6303	28.5725
27.36	28.5873	28.6343	28.5863
27.4	28.6268	28.6192	28.4506
27.44	28.6131	28.6394	28.5621
27.48	28.6159	28.5718	28.6061
27.52	28.6117	28.6158	28.6049
27.56	28.6744	28.6127	28.5891
27.6	28.5983	28.5521	28.7138
27.64	28.6693	28.6618	28.608
27.68	28.6246	28.5648	28.622
27.72	28.5974	28.5906	28.6361
27.76	28.5765	28.5001	28.6165
27.8	28.6972	28.6567	28.6117
27.84	28.671	28.6919	28.6386
27.88	28.772	28.5797	28.6719
27.92	28.7376	28.6848	28.669
27.96	28.7046	28.7047	28.6659
28	28.6756	28.7078	28.6092
28.04	28.5605	28.6836	28.6893
28.08	28.5989	28.6841	28.5995
28.12	28.6326	28.6152	28.629
28.16	28.6571	28.6632	28.6449
28.2	28.6269	28.669	28.6083
28.24	28.6656	28.6134	28.5814
28.28	28.6605	28.6083	28.6344
28.32	28.5992	28.6811	28.546
28.36	28.6872	28.6244	28.623
28.4	28.6281	28.7337	28.6131
28.44	28.5822	28.6503	28.5838
28.48	28.6232	28.7239	28.6133
28.52	28.6084	28.6481	28.6118
28.56	28.6549	28.696	28.593
28.6	28.6532	28.6782	28.6121
28.64	28.6395	28.6511	28.5926
28.68	28.6969	28.6663	28.5876
28.72	28.5879	28.7301	28.6458
28.76	28.5888	28.6869	28.6792
28.8	28.5662	28.6881	28.611
28.84	28.5725	28.72	28.5422
28.88	28.6636	28.679	28.6251
28.92	28.5756	28.6539	28.5895
28.96	28.6275	28.744	28.5238
29	28.6357	28.7562	28.5708
29.04	28.6789	28.7418	28.6593
29.08	28.6194	28.7611	28.6895
29.12	28.6172	28.6754	28.7084
29.16	28.5365	28.653	28.6241
29.2	28.6937	28.6758	28.6296
29.24	28.6266	28.7633	28.6521
29.28	28.6579	28.7275	28.6292
29.32	28.6172	28.7175	28.7146
29.36	28.6091	28.6891	28.605
29.4	28.627	28.5753	28.58
29.44	28.5614	28.7815	28.6298
29.48	28.5632	28.6986	28.5643
29.52	28.6124	28.6848	28.5359
29.56	28.6046	28.7618	28.6142
29.6	28.7124	28.7322	28.5334
29.64	28.7162	28.7693	28.4413
29.68	28.6888	28.6316	28.5085
29.72	28.5751	28.708	28.5623
29.76	28.6608	28.6618	28.6708
29.8	28.6706	28.778	28.5775
29.84	28.6469	28.7331	28.5723
29.88	28.6136	28.6917	28.6049
29.92	28.7368	28.6701	28.5393
29.96	28.6421	28.6428	28.5626
30	28.6368	28.6562	28.5758
30.04	28.5251	28.7364	28.5402
30.08	28.6148	28.746	28.5802
30.12	28.6163	28.732	28.5678
30.16	28.6372	28.7491	28.6016
30.2	28.6094	28.7269	28.6036
30.24	28.7044	28.678	28.5726
30.28	28.6654	28.6142	28.5747
30.32	28.5541	28.7437	28.6091
30.36	28.626	28.7001	28.6532
30.4	28.6256	28.6662	28.7718
30.44	28.6386	28.6986	28.6533
30.48	28.6504	28.7485	28.6396
30.52	28.6349	28.727	28.5636
30.56	28.6333	28.7445	28.5776
30.6	28.5623	28.6304	28.5971
30.64	28.6493	28.7057	28.5195
30.68	28.6243	28.647	28.5769
30.72	28.6735	28.6492	28.5881
30.76	28.6098	28.5846	28.5814
30.8	28.6195	28.5961	28.6146
30.84	28.6266	28.7006	28.6352
30.88	28.6028	28.6522	28.5373
30.92	28.6302	28.6356	28.5631
30.96	28.5831	28.5899	28.5492
31	28.5324	28.6226	28.6003
31.04	28.6386	28.6886	28.5172
31.08	28.6717	28.64	28.4928
31.12	28.6733	28.7173	28.4937
31.16	28.6206	28.6796	28.5962
31.2	28.5987	28.5912	28.526
31.24	28.6339	28.6504	28.5869
31.28	28.6089	28.7178	28.4989
31.32	28.6502	28.7139	28.5591
31.36	28.6136	28.6816	28.6048
31.4	28.6656	28.6475	28.6874
31.44	28.6164	28.5751	28.6689
31.48	28.6621	28.6738	28.6148
31.52	28.6444	28.6485	28.6283
31.56	28.5585	28.6296	28.6175
31.6	28.6379	28.6442	28.6295
31.64	28.5993	28.6821	28.5957
31.68	28.648	28.6933	28.73
31.72	28.5908	28.6432	28.6639
31.76	28.6687	28.6611	28.6895
31.8	28.6253	28.6754	28.6967
31.84	28.6356	28.6873	28.6804
31.88	28.6331	28.53	28.586
31.92	28.6285	28.5576	28.5627
31.96	28.5724	28.6107	28.5824
32	28.6112	28.5888	28.58
32.04	28.5926	28.5846	28.6745
32.08	28.6059	28.6216	28.6161
32.12	28.6662	28.6781	28.6309
32.16	28.6669	28.5842	28.5934
32.2	28.6294	28.6217	28.7128
32.24	28.5894	28.6148	28.6034
32.28	28.5448	28.6882	28.6544
32.32	28.6634	28.7531	28.6589
32.36	28.5935	28.7271	28.6117
32.4	28.6959	28.6758	28.5633
32.44	28.5369	28.6899	28.7157
32.48	28.6495	28.7208	28.7616
32.52	28.6429	28.7157	28.6462
32.56	28.5601	28.5905	28.5919
32.6	28.7036	28.6783	28.5405
32.64	28.6416	28.629	28.5707
32.68	28.5749	28.6033	28.525
32.72	28.6546	28.5865	28.6398
32.76	28.7322	28.6403	28.5235
32.8	28.6975	28.612	28.5667
32.84	28.6444	28.6094	28.6573
32.88	28.6478	28.5425	28.6126
32.92	28.7056	28.5902	28.6733
32.96	28.6689	28.6852	28.6594
33	28.5634	28.6516	28.63
33.04	28.5211	28.6616	28.6623
33.08	28.5712	28.6652	28.5618
33.12	28.5862	28.6804	28.6486
33.16	28.738	28.6811	28.7429
33.2	28.6488	28.6523	28.5586
33.24	28.7748	28.6316	28.5461
33.28	28.7018	28.6754	28.6306
33.32	28.6621	28.6014	28.5887
33.36	28.63	28.7372	28.676
33.4	28.582	28.6883	28.6689
33.44	28.6096	28.669	28.5493
33.48	28.5856	28.6653	28.6059
33.52	28.6926	28.6251	28.6346
33.56	28.6416	28.6805	28.5983
33.6	28.6838	28.6483	28.6122
33.64	28.7318	28.72	28.5978
33.68	28.6968	28.7374	28.6577
33.72	28.6324	28.6948	28.6205
33.76	28.6244	28.7014	28.6911
33.8	28.5649	28.7619	28.6133
33.84	28.5976	28.7524	28.6048
33.88	28.4837	28.6074	28.647
33.92	28.594	28.6644	28.5582
33.96	28.6623	28.6634	28.5558
34	28.5955	28.4992	28.5532
34.04	28.6059	28.5604	28.643
34.08	28.6216	28.5846	28.6807
34.12	28.7187	28.4317	28.7522
34.16	28.6696	28.4886	28.6363
34.2	28.6566	28.486	28.6283
34.24	28.5962	28.57	28.642
34.28	28.7423	28.5811	28.6543
34.32	28.713	28.5409	28.5903
34.36	28.6677	28.6078	28.4993
34.4	28.6094	28.6234	28.6234
34.44	28.6576	28.5936	28.5627
34.48	28.5896	28.6005	28.5082
34.52	28.5801	28.5696	28.6154
34.56	28.6772	28.5678	28.5395
34.6	28.6714	28.5726	28.5593
34.64	28.6873	28.5274	28.5459
34.68	28.6411	28.5527	28.607
34.72	28.624	28.5626	28.5587
34.76	28.6595	28.5329	28.5852
34.8	28.6908	28.5495	28.5897
34.84	28.5746	28.5839	28.6261
34.88	28.626	28.5632	28.6534
34.92	28.554	28.6165	28.6417
34.96	28.6573	28.5519	28.5417
35	28.6916	28.5957	28.606
35.04	28.6767	28.462	28.6063
35.08	28.5975	28.4688	28.5919
35.12	28.7412	28.6359	28.4658
35.16	28.7507	28.6256	28.5316
35.2	28.6401	28.6586	28.6467
35.24	28.6549	28.6332	28.5511
35.28	28.6416	28.6575	28.6325
35.32	28.6529	28.7011	28.5106
35.36	28.7094	28.6792	28.6125
35.4	28.5931	28.7024	28.4914
35.44	28.6532	28.7029	28.5563
35.48	28.6854	28.7561	28.5814
35.52	28.6323	28.6356	28.5123
35.56	28.6086	28.4928	28.5233
35.6	28.6283	28.5246	28.4934
35.64	28.6403	28.5599	28.5459
35.68	28.5603	28.6293	28.5008
35.72	28.5752	28.6204	28.4897
35.76	28.5379	28.6798	28.5156
35.8	28.5634	28.6195	28.5598
35.84	28.5899	28.6099	28.5471
35.88	28.7106	28.6176	28.7026
35.92	28.5877	28.6344	28.4969
35.96	28.606	28.6621	28.5122
36	28.7324	28.6638	28.5413
36.04	28.6974	28.7062	28.5948
36.08	28.6698	28.68	28.5322
36.12	28.6052	28.6631	28.6116
36.16	28.576	28.6179	28.5726
36.2	28.5729	28.6338	28.5511
36.24	28.6021	28.5613	28.5901
36.28	28.637	28.6011	28.6481
36.32	28.6207	28.6439	28.6136
36.36	28.6946	28.7156	28.6238
36.4	28.6815	28.5862	28.5349
36.44	28.5933	28.5874	28.5984
36.48	28.6786	28.5654	28.6016
36.52	28.6928	28.62	28.5764
36.56	28.6503	28.6786	28.5291
36.6	28.65	28.7402	28.5355
36.64	28.708	28.7216	28.5696
36.68	28.5912	28.6515	28.5901
36.72	28.6045	28.5814	28.636
36.76	28.5828	28.6751	28.614
36.8	28.6157	28.6675	28.5421
36.84	28.599	28.6013	28.5774
36.88	28.631	28.5558	28.6861
36.92	28.6768	28.6279	28.6312
36.96	28.633	28.5843	28.569
37	28.7592	28.5872	28.6567
37.04	28.6427	28.5232	28.6224
37.08	28.6697	28.6156	28.6642
37.12	28.6912	28.6344	28.5685
37.16	28.6644	28.5618	28.4832
37.2	28.6298	28.6098	28.629
37.24	28.7044	28.5787	28.5608
37.28	28.6861	28.5645	28.604
37.32	28.6481	28.6316	28.6136
37.36	28.6833	28.5809	28.6333
37.4	28.6073	28.5398	28.6564
37.44	28.6136	28.5063	28.5515
37.48	28.7407	28.4929	28.6355
37.52	28.7351	28.6461	28.6043
37.56	28.5678	28.6157	28.5649
37.6	28.5883	28.6303	28.5368
37.64	28.6246	28.6072	28.5574
37.68	28.7166	28.5527	28.4856
37.72	28.6755	28.6271	28.5172
37.76	28.7199	28.5816	28.5427
37.8	28.6922	28.6089	28.5356
37.84	28.6678	28.5804	28.5844
37.88	28.5772	28.5819	28.5458
37.92	28.6061	28.6681	28.589
37.96	28.664	28.5697	28.7081
38	28.6424	28.5843	28.5981
38.04	28.599	28.6623	28.6173
38.08	28.6015	28.5555	28.5215
38.12	28.6321	28.6103	28.5601
38.16	28.5817	28.6105	28.6312
38.2	28.5917	28.6707	28.5594
38.24	28.5387	28.503	28.5959
38.28	28.6386	28.5411	28.5792
38.32	28.5858	28.5789	28.6191
38.36	28.583	28.5229	28.4957
38.4	28.5215	28.5837	28.6224
38.44	28.6282	28.4929	28.6497
38.48	28.5569	28.6528	28.6556
38.52	28.5575	28.634	28.584
38.56	28.5884	28.5372	28.5086
38.6	28.6069	28.5069	28.5065
38.64	28.6095	28.488	28.5432
38.68	28.6815	28.5456	28.5821
38.72	28.5776	28.5659	28.563
38.76	28.6195	28.4895	28.6378
38.8	28.6512	28.4041	28.6938
38.84	28.5704	28.4821	28.6684
38.88	28.695	28.5242	28.6895
38.92	28.6867	28.4436	28.648
38.96	28.6936	28.5098	28.6249
39	28.6079	28.5803	28.5484
39.04	28.6529	28.5709	28.5941
39.08	28.6356	28.5963	28.5524
39.12	28.6149	28.5775	28.537
39.16	28.611	28.5064	28.6075
39.2	28.6665	28.5857	28.5646
39.24	28.5922	28.6158	28.5854
39.28	28.6495	28.5832	28.6466
39.32	28.621	28.5744	28.6233
39.36	28.7192	28.6365	28.6282
39.4	28.627	28.5811	28.5931
39.44	28.5631	28.5828	28.6292
39.48	28.6507	28.6495	28.7073
39.52	28.5593	28.599	28.6641
39.56	28.5188	28.5188	28.5717
39.6	28.5495	28.6149	28.6019
39.64	28.5655	28.6338	28.6474
39.68	28.5388	28.6368	28.6392
39.72	28.5297	28.6385	28.5814
39.76	28.5908	28.5655	28.613
39.8	28.5895	28.6754	28.5488
39.84	28.5348	28.6231	28.5632
39.88	28.6564	28.6819	28.6554
39.92	28.7019	28.6585	28.5823
39.96	28.7104	28.5634	28.5683
40	28.599	28.561	28.5466
40.04	28.6086	28.6354	28.7423
40.08	28.5893	28.5707	28.7184
40.12	28.6465	28.6741	28.6528
40.16	28.6203	28.6002	28.6547
40.2	28.7163	28.5895	28.6253
40.24	28.5874	28.5394	28.6553
40.28	28.5242	28.4538	28.5972
40.32	28.6003	28.5368	28.5694
40.36	28.6716	28.5851	28.6249
40.4	28.7309	28.5444	28.6402
40.44	28.7061	28.5356	28.5694
40.48	28.6185	28.5008	28.6222
40.52	28.6286	28.4885	28.665
40.56	28.6737	28.4997	28.7065
40.6	28.7755	28.5949	28.7276
40.64	28.6808	28.5679	28.6998
40.68	28.6384	28.5518	28.786
40.72	28.6385	28.4629	28.7073
40.76	28.6621	28.572	28.7012
40.8	28.5512	28.5148	28.7498
40.84	28.6714	28.5218	28.6908
40.88	28.5902	28.4016	28.7302
40.92	28.6398	28.5072	28.6243
40.96	28.6703	28.5394	28.6448
41	28.7389	28.4898	28.6991
41.04	28.7	28.4597	28.6345
41.08	28.6416	28.526	28.6935
41.12	28.6	28.4542	28.5959
41.16	28.7084	28.5345	28.6369
41.2	28.7253	28.4639	28.6704
41.24	28.7087	28.5026	28.6053
41.28	28.7603	28.5573	28.6544
41.32	28.7043	28.6237	28.6591
41.36	28.7057	28.4897	28.6223
41.4	28.7028	28.4709	28.6391
41.44	28.6797	28.5102	28.7322
41.48	28.6585	28.5491	28.6958
41.52	28.5957	28.5415	28.722
41.56	28.6462	28.4226	28.657
41.6	28.5565	28.4574	28.7291
41.64	28.6232	28.4976	28.7587
41.68	28.7182	28.4307	28.7198
41.72	28.6469	28.4351	28.7457
41.76	28.587	28.4484	28.7389
41.8	28.6699	28.4463	28.7085
41.84	28.6507	28.4925	28.679
41.88	28.5833	28.4886	28.7011
41.92	28.6998	28.581	28.7017
41.96	28.6741	28.5152	28.7456
42	28.562	28.5167	28.6378
42.04	28.6053	28.5346	28.7563
42.08	28.6032	28.5822	28.7048
42.12	28.6338	28.4786	28.7996
42.16	28.6853	28.5617	28.7769
42.2	28.7208	28.4989	28.884
42.24	28.6747	28.3986	28.768
42.28	28.6891	28.4843	28.8196
42.32	28.7302	28.5305	28.9112
42.36	28.5805	28.5444	28.8103
42.4	28.5924	28.4558	28.7688
42.44	28.6259	28.445	28.6952
42.48	28.6075	28.4687	28.6869
42.52	28.5897	28.5051	28.7488
42.56	28.6274	28.4253	28.7516
42.6	28.5661	28.4724	28.6704
42.64	28.5409	28.4728	28.704
42.68	28.4811	28.565	28.779
42.72	28.5725	28.5662	28.6742
42.76	28.5651	28.4951	28.6915
42.8	28.554	28.5056	28.5998
42.84	28.581	28.4064	28.7637
42.88	28.6505	28.535	28.6427
42.92	28.5224	28.4691	28.6981
42.96	28.5917	28.4566	28.6175
43	28.6806	28.4997	28.738
43.04	28.6874	28.5726	28.6432
43.08	28.6554	28.5856	28.6505
43.12	28.7225	28.5945	28.6814
43.16	28.7125	28.5508	28.7858
43.2	28.7143	28.5465	28.6957
43.24	28.6093	28.5151	28.6812
43.28	28.6829	28.5666	28.6697
43.32	28.7445	28.5141	28.7661
43.36	28.6941	28.5202	28.7071
43.4	28.6846	28.5224	28.7608
43.44	28.6981	28.522	28.6439
43.48	28.6273	28.5241	28.6565
43.52	28.7083	28.5683	28.5428
43.56	28.6872	28.5265	28.6678
43.6	28.6986	28.5397	28.6916
43.64	28.6167	28.5003	28.7271
43.68	28.6121	28.5157	28.7155
43.72	28.589	28.4115	28.7188
43.76	28.5599	28.5314	28.6889
43.8	28.5333	28.4502	28.802
43.84	28.6147	28.5177	28.747
43.88	28.5599	28.4867	28.7035
43.92	28.6315	28.5503	28.73
43.96	28.638	28.5304	28.6995
44	28.6172	28.4526	28.6364
44.04	28.6752	28.4828	28.7317
44.08	28.6597	28.5684	28.6975
44.12	28.5699	28.5267	28.751
44.16	28.6886	28.5004	28.8317
44.2	28.6099	28.5006	28.6622
44.24	28.7105	28.581	28.7123
44.28	28.614	28.5465	28.7137
44.32	28.6925	28.4767	28.734
44.36	28.6876	28.5915	28.7045
44.4	28.6493	28.4447	28.7158
44.44	28.7509	28.5099	28.6081
44.48	28.6646	28.4853	28.6414
44.52	28.768	28.6263	28.6469
44.56	28.7379	28.4736	28.6625
44.6	28.7188	28.4415	28.7363
44.64	28.6651	28.5427	28.6799
44.68	28.7865	28.5338	28.6908
44.72	28.6723	28.5912	28.6653
44.76	28.7315	28.5562	28.6295
44.8	28.704	28.5157	28.651
44.84	28.6652	28.6184	28.7471
44.88	28.746	28.5145	28.7876
44.92	28.6129	28.4867	28.6883
44.96	28.7149	28.5445	28.7223
45	28.6736	28.5528	28.7039
45.04	28.6647	28.6255	28.7204
45.08	28.7095	28.5933	28.614
45.12	28.6194	28.5287	28.6724
45.16	28.6985	28.595	28.6984
45.2	28.7044	28.5689	28.8112
45.24	28.72	28.4947	28.8201
45.28	28.7707	28.5257	28.8044
45.32	28.6787	28.635	28.8806
45.36	28.604	28.6136	28.8263
45.4	28.7132	28.4726	28.7484
45.44	28.67	28.5675	28.6589
45.48	28.6845	28.5847	28.8465
45.52	28.6327	28.537	28.8103
45.56	28.7064	28.6297	28.776
45.6	28.6887	28.5951	28.7911
45.64	28.6675	28.5164	28.7802
45.68	28.6748	28.555	28.7205
45.72	28.5859	28.5021	28.7118
45.76	28.7223	28.5583	28.7629
45.8	28.674	28.6304	28.7432
45.84	28.7404	28.6084	28.6541
45.88	28.7709	28.5435	28.7045
45.92	28.6596	28.5794	28.545
45.96	28.5713	28.5612	28.7631
46	28.6397	28.5922	28.722
46.04	28.669	28.6111	28.7095
46.08	28.7329	28.5021	28.6911
46.12	28.7192	28.5489	28.5869
46.16	28.6097	28.5267	28.6024
46.2	28.6713	28.5132	28.7878
46.24	28.6619	28.6434	28.7092
46.28	28.5477	28.6053	28.7352
46.32	28.671	28.6094	28.7704
46.36	28.6797	28.6744	28.8276
46.4	28.6381	28.5876	28.8009
46.44	28.6864	28.6225	28.7702
46.48	28.5377	28.6177	28.8005
46.52	28.6175	28.5707	28.808
46.56	28.5719	28.6967	28.7557
46.6	28.5967	28.718	28.7518
46.64	28.5142	28.586	28.7078
46.68	28.6056	28.6268	28.8323
46.72	28.6059	28.6145	28.7207
46.76	28.6223	28.5224	28.7428
46.8	28.6526	28.5568	28.7651
46.84	28.6908	28.6067	28.7384
46.88	28.6489	28.546	28.7309
46.92	28.6896	28.6058	28.8018
46.96	28.7331	28.5653	28.8024
47	28.6521	28.6543	28.7399
47.04	28.7169	28.5724	28.857
47.08	28.5999	28.6015	28.782
47.12	28.614	28.5663	28.7585
47.16	28.6851	28.5443	28.8018
47.2	28.6372	28.5282	28.7631
47.24	28.5967	28.609	28.9301
47.28	28.7377	28.5689	28.7639
47.32	28.7069	28.4968	28.7668
47.36	28.6935	28.5938	28.7421
47.4	28.7354	28.6289	28.7841
47.44	28.7722	28.5707	28.8004
47.48	28.7312	28.5877	28.7167
47.52	28.6465	28.7022	28.736
47.56	28.6818	28.6552	28.7489
47.6	28.6822	28.5117	28.7202
47.64	28.7179	28.6102	28.6771
47.68	28.6758	28.6099	28.7248
47.72	28.639	28.6286	28.8253
47.76	28.8099	28.5822	28.8355
47.8	28.6333	28.5813	28.6788
47.84	28.7332	28.6126	28.7389
47.88	28.6924	28.6148	28.6769
47.92	28.7885	28.5548	28.803
47.96	28.6941	28.6447	28.7078
48	28.7216	28.6221	28.6924
48.04	28.6181	28.6861	28.7635
48.08	28.7137	28.5821	28.6393
48.12	28.6677	28.6701	28.6598
48.16	28.606	28.5376	28.7546
48.2	28.7002	28.5877	28.7788
48.24	28.7083	28.683	28.6965
48.28	28.6604	28.7183	28.7221
48.32	28.6221	28.6845	28.7337
48.36	28.642	28.7056	28.7428
48.4	28.7399	28.6602	28.7999
48.44	28.7761	28.6088	28.8008
48.48	28.7199	28.6312	28.7036
48.52	28.7533	28.6107	28.6595
48.56	28.6116	28.6031	28.6586
48.6	28.5961	28.674	28.7093
48.64	28.6486	28.6573	28.6566
48.68	28.6005	28.5798	28.6141
48.72	28.5923	28.7378	28.638
48.76	28.6522	28.6246	28.6692
48.8	28.5969	28.5916	28.6998
48.84	28.6031	28.627	28.7139
48.88	28.6194	28.6536	28.7136
48.92	28.7408	28.6587	28.67
48.96	28.7389	28.6217	28.5983
49	28.6168	28.5785	28.7916
49.04	28.6684	28.6014	28.6833
49.08	28.6912	28.6219	28.715
49.12	28.7683	28.674	28.679
49.16	28.7338	28.6168	28.6914
49.2	28.7066	28.5928	28.622
49.24	28.603	28.646	28.6948
49.28	28.5682	28.6567	28.5999
49.32	28.6581	28.66	28.6286
49.36	28.5703	28.6571	28.681
49.4	28.6788	28.6727	28.6685
49.44	28.6678	28.6854	28.6364
49.48	28.6652	28.6264	28.659
49.52	28.6356	28.635	28.6016
49.56	28.6309	28.612	28.6016
49.6	28.6349	28.6712	28.5444
49.64	28.5874	28.7535	28.5814
49.68	28.6506	28.6894	28.5413
49.72	28.7677	28.6888	28.5916
49.76	28.7089	28.681	28.6598
49.8	28.6612	28.6444	28.6526
49.84	28.7049	28.6924	28.6693
49.88	28.6797	28.6452	28.6333
49.92	28.6726	28.7086	28.7065
49.96	28.738	28.676	28.6356
50	28.6588	28.7391	28.6378
50.04	28.6601	28.6324	28.624
50.08	28.6594	28.6782	28.6621
50.12	28.6884	28.5872	28.6204
50.16	28.6593	28.6453	28.6893
50.2	28.7694	28.5091	28.6553
50.24	28.6746	28.6035	28.5925
50.28	28.6911	28.6813	28.6601
50.32	28.68	28.6171	28.6443
50.36	28.7368	28.5925	28.6292
50.4	28.7186	28.5782	28.7497
50.44	28.7024	28.5664	28.6377
50.48	28.6928	28.6147	28.5864
50.52	28.6394	28.6359	28.6441
50.56	28.7206	28.6345	28.5456
50.6	28.6942	28.5463	28.5907
50.64	28.629	28.63	28.5779
50.68	28.7203	28.6662	28.5219
50.72	28.649	28.6112	28.5762
50.76	28.8015	28.6852	28.6162
50.8	28.7824	28.5723	28.6138
50.84	28.6445	28.5629	28.5925
50.88	28.6831	28.6178	28.5999
50.92	28.6175	28.5787	28.6634
50.96	28.6906	28.5548	28.6256
51	28.7525	28.6092	28.6145
51.04	28.6601	28.713	28.6051
51.08	28.7358	28.6323	28.6196
51.12	28.6612	28.6459	28.7756
51.16	28.764	28.6489	28.7161
51.2	28.6894	28.5552	28.7327
51.24	28.7267	28.4896	28.7307
51.28	28.6712	28.5552	28.6429
51.32	28.7258	28.6665	28.6403
51.36	28.7367	28.6063	28.7059
51.4	28.7453	28.6041	28.7299
51.44	28.7682	28.6906	28.6786
51.48	28.7413	28.6022	28.6595
51.52	28.7016	28.5686	28.6689
51.56	28.6446	28.5645	28.6274
51.6	28.6632	28.5849	28.5768
51.64	28.7746	28.5565	28.678
51.68	28.7795	28.608	28.6705
51.72	28.772	28.5327	28.6557
51.76	28.7828	28.5505	28.6213
51.8	28.6869	28.547	28.7434
51.84	28.7271	28.5589	28.6274
51.88	28.6683	28.5135	28.6174
51.92	28.753	28.5941	28.676
51.96	28.7076	28.5711	28.6921
52	28.6796	28.5988	28.7049
52.04	28.768	28.634	28.6836
52.08	28.7668	28.4852	28.7045
52.12	28.6955	28.622	28.7141
52.16	28.8217	28.6918	28.6412
52.2	28.7212	28.6666	28.7445
52.24	28.7482	28.6659	28.6878
52.28	28.7137	28.6349	28.6005
52.32	28.6028	28.5845	28.6731
52.36	28.7716	28.5449	28.7115
52.4	28.763	28.5352	28.705
52.44	28.6616	28.5211	28.7231
52.48	28.6783	28.5217	28.6426
52.52	28.6822	28.5125	28.6104
52.56	28.7654	28.6604	28.7006
52.6	28.7072	28.6574	28.7706
52.64	28.6638	28.6068	28.6552
52.68	28.6457	28.591	28.6826
52.72	28.7119	28.61	28.583
52.76	28.7037	28.704	28.7273
52.8	28.769	28.6804	28.6794
52.84	28.7495	28.6307	28.7331
52.88	28.7029	28.6397	28.7172
52.92	28.7714	28.546	28.6378
52.96	28.8097	28.5999	28.7703
53	28.7785	28.6652	28.7802
53.04	28.7093	28.6698	28.7776
53.08	28.7667	28.6396	28.7325
53.12	28.7157	28.6447	28.7668
53.16	28.6704	28.5891	28.7812
53.2	28.6747	28.6096	28.7337
53.24	28.6655	28.6013	28.7044
53.28	28.7435	28.631	28.6347
53.32	28.6199	28.6483	28.6976
53.36	28.6005	28.6688	28.668
53.4	28.6209	28.6206	28.6353
53.44	28.5928	28.5358	28.6539
53.48	28.6291	28.5811	28.6935
53.52	28.7301	28.6375	28.6518
53.56	28.7529	28.6636	28.6468
53.6	28.6539	28.5636	28.6538
53.64	28.7107	28.5513	28.7402
53.68	28.612	28.5149	28.732
53.72	28.6648	28.5517	28.7305
53.76	28.6799	28.5784	28.694
53.8	28.6123	28.6053	28.7278
53.84	28.629	28.6715	28.7439
53.88	28.7281	28.6328	28.7185
53.92	28.6393	28.6391	28.6146
53.96	28.7057	28.7044	28.63
54	28.7034	28.6554	28.6056
54.04	28.6955	28.7023	28.7066
54.08	28.749	28.5802	28.7037
54.12	28.6845	28.5814	28.6213
54.16	28.6568	28.6294	28.6795
54.2	28.5979	28.6225	28.6364
54.24	28.6886	28.6751	28.6647
54.28	28.662	28.517	28.6186
54.32	28.5913	28.5433	28.6539
54.36	28.5737	28.6076	28.6625
54.4	28.5982	28.555	28.6564
54.44	28.5989	28.6133	28.6109
54.48	28.5682	28.6203	28.6569
54.52	28.6639	28.622	28.6611
54.56	28.6275	28.6909	28.6238
54.6	28.7083	28.6532	28.7093
54.64	28.6033	28.6074	28.7006
54.68	28.6871	28.5987	28.6959
54.72	28.6113	28.548	28.6939
54.76	28.5566	28.5923	28.5842
54.8	28.599	28.6249	28.5956
54.84	28.5547	28.6264	28.6193
54.88	28.7417	28.6033	28.6573
54.92	28.6781	28.6124	28.5302
54.96	28.6333	28.5746	28.7521
55	28.6272	28.613	28.6783
55.04	28.6924	28.6136	28.6496
55.08	28.6248	28.5078	28.6706
55.12	28.6546	28.6699	28.5679
55.16	28.6548	28.5726	28.7205
55.2	28.6061	28.6086	28.577
55.24	28.5918	28.62	28.5807
55.28	28.7541	28.5889	28.6295
55.32	28.7036	28.633	28.6006
55.36	28.6562	28.5444	28.6088
55.4	28.6764	28.5871	28.6697
55.44	28.6806	28.6475	28.5794
55.48	28.7548	28.6218	28.5816
55.52	28.7455	28.6244	28.5878
55.56	28.6818	28.556	28.6495
55.6	28.7584	28.6531	28.5874
55.64	28.6851	28.528	28.6332
55.68	28.6889	28.6226	28.6342
55.72	28.7122	28.5236	28.5883
55.76	28.7861	28.5554	28.5928
55.8	28.663	28.6016	28.6388
55.84	28.7377	28.5871	28.5975
55.88	28.7545	28.5552	28.6292
55.92	28.7504	28.6139	28.6381
55.96	28.6553	28.5276	28.6519
56	28.6624	28.4655	28.6257
56.04	28.7055	28.582	28.6847
56.08	28.6932	28.5741	28.6487
56.12	28.6361	28.5695	28.6303
56.16	28.7353	28.5448	28.6885
56.2	28.7407	28.5587	28.6095
56.24	28.6681	28.5879	28.6148
56.28	28.7018	28.5674	28.6373
56.32	28.7061	28.6048	28.675
56.36	28.641	28.6205	28.7234
56.4	28.6728	28.6202	28.6861
56.44	28.6477	28.5856	28.6533
56.48	28.6381	28.572	28.6223
56.52	28.5848	28.5867	28.6927
56.56	28.7381	28.4878	28.8823
56.6	28.6578	28.5237	28.7545
56.64	28.6272	28.5026	28.6828
56.68	28.6148	28.5115	28.6849
56.72	28.6094	28.6322	28.6325
56.76	28.6562	28.5184	28.7049
56.8	28.5834	28.4533	28.7967
56.84	28.6663	28.5126	28.7803
56.88	28.6279	28.5364	28.6784
56.92	28.6666	28.6042	28.7389
56.96	28.6659	28.4761	28.6949
57	28.5775	28.4875	28.6318
57.04	28.6609	28.5241	28.6855
57.08	28.7221	28.5732	28.7323
57.12	28.7216	28.5989	28.7315
57.16	28.6507	28.6178	28.6162
57.2	28.6894	28.4901	28.5788
57.24	28.6353	28.5778	28.6658
57.28	28.626	28.5385	28.646
57.32	28.6441	28.6181	28.6688
57.36	28.7494	28.575	28.6638
57.4	28.7653	28.525	28.6766
57.44	28.6987	28.5578	28.6051
57.48	28.7235	28.5077	28.6812
57.52	28.7895	28.5211	28.7623
57.56	28.6846	28.5828	28.6744
57.6	28.788	28.465	28.6205
57.64	28.7583	28.4571	28.6486
57.68	28.7243	28.5	28.6717
57.72	28.6953	28.5862	28.5772
57.76	28.7076	28.5248	28.6365
57.8	28.6555	28.5684	28.568
57.84	28.7176	28.5205	28.5926
57.88	28.8168	28.4836	28.6187
57.92	28.7394	28.4946	28.6931
57.96	28.7654	28.5628	28.6325
58	28.781	28.5404	28.7571
58.04	28.749	28.4931	28.7523
58.08	28.7767	28.431	28.6718
58.12	28.7463	28.5401	28.6238
58.16	28.7815	28.6084	28.631
58.2	28.7705	28.5589	28.6149
58.24	28.7616	28.5612	28.6306
58.28	28.753	28.5487	28.6748
58.32	28.7041	28.5118	28.6281
58.36	28.7873	28.609	28.717
58.4	28.7458	28.5965	28.6408
58.44	28.6612	28.5957	28.709
58.48	28.6948	28.5481	28.6742
58.52	28.7068	28.6317	28.682
58.56	28.8333	28.5731	28.562
58.6	28.7603	28.5951	28.6193
58.64	28.7567	28.534	28.6032
58.68	28.7274	28.5514	28.7078
58.72	28.8257	28.6005	28.6363
58.76	28.692	28.5526	28.6506
58.8	28.7153	28.5506	28.672
58.84	28.7496	28.5319	28.5425
58.88	28.7138	28.5847	28.61
58.92	28.7249	28.6101	28.6752
58.96	28.7385	28.5211	28.6545
59	28.7452	28.6665	28.7624
59.04	28.6955	28.6445	28.6521
59.08	28.6772	28.5674	28.567
59.12	28.6857	28.6579	28.6337
59.16	28.6788	28.4951	28.6361
59.2	28.7675	28.5958	28.6247
59.24	28.6898	28.5846	28.6932
59.28	28.7092	28.5601	28.6446
59.32	28.6549	28.658	28.7082
59.36	28.5561	28.5432	28.763
59.4	28.5925	28.6113	28.6429
59.44	28.6555	28.5404	28.7054
59.48	28.6631	28.5308	28.6959
59.52	28.602	28.5647	28.7392
59.56	28.6483	28.6498	28.721
59.6	28.6057	28.5776	28.6922
59.64	28.6057	28.585	28.6379
59.68	28.567	28.5606	28.6996
59.72	28.6079	28.5407	28.571
59.76	28.7236	28.547	28.5821
59.8	28.7012	28.525	28.6717
59.84	28.6456	28.5007	28.7105
59.88	28.5978	28.5291	28.7139
59.92	28.61	28.62	28.7188
59.96	28.5881	28.5623	28.6895
60	28.6215	28.5345	28.6176
60.04	28.6109	28.6532	28.7172
60.08	28.577	28.6153	28.6963
60.12	28.5716	28.5479	28.6243
60.16	28.6665	28.5899	28.6514
60.2	28.7397	28.5296	28.5826
60.24	28.6259	28.4822	28.6235
60.28	28.6773	28.4943	28.5804
60.32	28.6634	28.5854	28.5496
60.36	28.6463	28.5671	28.555
60.4	28.5925	28.5651	28.5962
60.44	28.6738	28.5235	28.6835
60.48	28.6197	28.5729	28.5589
60.52	28.6213	28.6489	28.6334
60.56	28.6318	28.5805	28.6792
60.6	28.5932	28.5777	28.7063
60.64	28.6004	28.4876	28.614
60.68	28.5489	28.5147	28.6899
60.72	28.6223	28.4743	28.6775
60.76	28.5904	28.5778	28.7045
60.8	28.5387	28.5207	28.7168
60.84	28.7238	28.4805	28.7203
60.88	28.6901	28.5146	28.6655
60.92	28.641	28.5512	28.6657
60.96	28.6359	28.5413	28.6607
61	28.5893	28.5227	28.7313
61.04	28.6768	28.617	28.7178
61.08	28.6518	28.6129	28.696
61.12	28.6708	28.5906	28.7189
61.16	28.6292	28.6473	28.6474
61.2	28.5345	28.5719	28.5366
61.24	28.7457	28.523	28.6394
61.28	28.6609	28.6336	28.6853
61.32	28.6392	28.609	28.642
61.36	28.6237	28.619	28.6039
61.4	28.6504	28.5835	28.6722
61.44	28.7018	28.6286	28.6608
61.48	28.7391	28.6455	28.626
61.52	28.6361	28.628	28.6004
61.56	28.6592	28.6299	28.599
61.6	28.6585	28.61	28.7061
61.64	28.6289	28.6553	28.6346
61.68	28.5987	28.7198	28.6444
61.72	28.7096	28.4969	28.6745
61.76	28.7342	28.6923	28.669
61.8	28.7185	28.6432	28.6179
61.84	28.6928	28.7432	28.5937
61.88	28.5964	28.7296	28.5283
61.92	28.6855	28.686	28.6216
61.96	28.5519	28.7219	28.6727
62	28.5138	28.7218	28.6171
62.04	28.626	28.5958	28.5912
62.08	28.5273	28.6196	28.6016
62.12	28.5883	28.5267	28.6314
62.16	28.6825	28.5193	28.6165
62.2	28.6364	28.5847	28.6446
62.24	28.6558	28.5836	28.6458
62.28	28.5679	28.5971	28.5474
62.32	28.6194	28.5456	28.681
62.36	28.5269	28.577	28.5617
62.4	28.5994	28.7019	28.5036
62.44	28.5485	28.5906	28.5745
62.48	28.617	28.5182	28.605
62.52	28.6157	28.6483	28.6237
62.56	28.656	28.5652	28.557
62.6	28.6589	28.5427	28.5857
62.64	28.5794	28.5611	28.5988
62.68	28.5909	28.5568	28.6337
62.72	28.6593	28.542	28.5677
62.76	28.6212	28.595	28.6202
62.8	28.7184	28.5947	28.6363
62.84	28.6455	28.5932	28.5533
62.88	28.5937	28.566	28.5319
62.92	28.6412	28.5136	28.5879
62.96	28.5643	28.5624	28.5501
63	28.6214	28.6575	28.4998
63.04	28.6484	28.598	28.5398
63.08	28.5993	28.5936	28.6628
63.12	28.6103	28.6878	28.4988
63.16	28.6498	28.69	28.5612
63.2	28.6823	28.635	28.6334
63.24	28.6218	28.5762	28.6525
63.28	28.7096	28.7338	28.6099
63.32	28.7176	28.6843	28.6077
63.36	28.6391	28.6191	28.6583
63.4	28.7117	28.7533	28.6129
63.44	28.718	28.7254	28.5192
63.48	28.6486	28.6117	28.556
63.52	28.6193	28.7325	28.5637
63.56	28.7025	28.6561	28.6047
63.6	28.6549	28.7033	28.6292
63.64	28.6765	28.6481	28.5351
63.68	28.6482	28.6141	28.5635
63.72	28.6072	28.6574	28.5556
63.76	28.6645	28.6399	28.5933
63.8	28.5639	28.5999	28.6169
63.84	28.6292	28.6559	28.5612
63.88	28.6038	28.5741	28.5237
63.92	28.6754	28.6315	28.5714
63.96	28.6537	28.634	28.6295
64	28.7326	28.6267	28.6332
64.04	28.6619	28.7251	28.5227
64.08	28.6551	28.589	28.5322
64.12	28.6115	28.637	28.617
64.16	28.6522	28.6326	28.5751
64.2	28.6049	28.563	28.6169
64.24	28.6428	28.6562	28.586
64.28	28.6566	28.5337	28.4741
64.32	28.6788	28.5249	28.5868
64.36	28.6867	28.5909	28.616
64.4	28.6142	28.6351	28.5609
64.44	28.5769	28.6883	28.7181
64.48	28.6221	28.6485	28.6137
64.52	28.6017	28.6747	28.6108
64.56	28.6728	28.5992	28.5694
64.6	28.5953	28.716	28.5729
64.64	28.5837	28.6891	28.6667
64.68	28.6198	28.6732	28.5072
64.72	28.611	28.6459	28.6857
64.76	28.6318	28.702	28.6426
64.8	28.5936	28.6827	28.6175
64.84	28.6074	28.6853	28.6216
64.88	28.6746	28.6066	28.5881
64.92	28.6773	28.6723	28.5454
64.96	28.5961	28.6344	28.6438
65	28.6821	28.6673	28.7254
65.04	28.6027	28.724	28.6255
65.08	28.6653	28.6209	28.6102
65.12	28.6552	28.6819	28.6214
65.16	28.727	28.7754	28.5847
65.2	28.6299	28.6789	28.6462
65.24	28.7044	28.7018	28.6416
65.28	28.7082	28.7233	28.6203
65.32	28.7005	28.7969	28.645
65.36	28.6804	28.6618	28.5936
65.4	28.7221	28.7188	28.6586
65.44	28.6259	28.6729	28.6532
65.48	28.6996	28.6163	28.6671
65.52	28.7101	28.652	28.6323
65.56	28.7584	28.5568	28.6541
65.6	28.784	28.6001	28.7671
65.64	28.7231	28.5546	28.6138
65.68	28.7704	28.5895	28.5957
65.72	28.7534	28.5623	28.6438
65.76	28.6493	28.5927	28.6015
65.8	28.6384	28.5809	28.6678
65.84	28.6059	28.5372	28.6048
65.88	28.7138	28.5956	28.5865
65.92	28.6311	28.6087	28.629
65.96	28.6636	28.6323	28.5863
66	28.6823	28.7478	28.5345
66.04	28.6957	28.6183	28.6119
66.08	28.7004	28.6647	28.5788
66.12	28.6674	28.5922	28.6042
66.16	28.769	28.523	28.6136
66.2	28.6815	28.5835	28.6646
66.24	28.6679	28.5997	28.5805
66.28	28.6635	28.5237	28.681
66.32	28.7347	28.5591	28.6036
66.36	28.6471	28.6891	28.5482
66.4	28.6793	28.5877	28.6071
66.44	28.719	28.5544	28.622
66.48	28.7109	28.674	28.6928
66.52	28.7046	28.6363	28.7107
66.56	28.6216	28.5859	28.6804
66.6	28.6881	28.5008	28.7451
66.64	28.6476	28.5694	28.6643
66.68	28.7211	28.5779	28.6994
66.72	28.7249	28.6137	28.6927
66.76	28.7029	28.6225	28.7951
66.8	28.7621	28.6422	28.6181
66.84	28.655	28.658	28.6276
66.88	28.7034	28.6394	28.6979
66.92	28.7637	28.6506	28.6418
66.96	28.7161	28.6759	28.6784
67	28.6761	28.6507	28.6523
67.04	28.7389	28.6878	28.6272
67.08	28.6461	28.6124	28.6251
67.12	28.6747	28.6062	28.6302
67.16	28.7001	28.5843	28.5916
67.2	28.7176	28.6572	28.6336
67.24	28.736	28.7108	28.604
67.28	28.6504	28.6024	28.6562
67.32	28.6604	28.6287	28.6082
67.36	28.6802	28.6041	28.6153
67.4	28.6293	28.5671	28.6328
67.44	28.6747	28.5904	28.6779
67.48	28.6645	28.6536	28.6934
67.52	28.7091	28.6166	28.6713
67.56	28.6926	28.6687	28.6982
67.6	28.7375	28.6471	28.6436
67.64	28.6772	28.6873	28.7266
67.68	28.6875	28.6499	28.6943
67.72	28.717	28.6276	28.6478
67.76	28.7307	28.6966	28.6683
67.8	28.6829	28.6578	28.7204
67.84	28.6645	28.7024	28.7158
67.88	28.6228	28.6625	28.7159
67.92	28.6616	28.7068	28.7126
67.96	28.7058	28.7145	28.6776
68	28.6486	28.6548	28.7026
68.04	28.7154	28.6168	28.5732
68.08	28.7138	28.6778	28.6967
68.12	28.6749	28.735	28.6734
68.16	28.6572	28.6671	28.6664
68.2	28.7055	28.7596	28.6867
68.24	28.7659	28.6085	28.7003
68.28	28.751	28.622	28.6435
68.32	28.8023	28.6078	28.5769
68.36	28.6822	28.6229	28.5911
68.4	28.7296	28.5671	28.5851
68.44	28.6629	28.6793	28.5472
68.48	28.6396	28.6281	28.5853
68.52	28.6008	28.5695	28.6329
68.56	28.5946	28.6713	28.6124
68.6	28.631	28.6806	28.6244
68.64	28.6905	28.565	28.6658
68.68	28.7431	28.6121	28.6539
68.72	28.6242	28.6498	28.6243
68.76	28.6624	28.7121	28.672
68.8	28.7527	28.6471	28.638
68.84	28.6843	28.6867	28.6658
68.88	28.7095	28.6184	28.6384
68.92	28.7305	28.6468	28.662
68.96	28.6898	28.6503	28.6157
69	28.7019	28.6582	28.6574
69.04	28.7142	28.6444	28.5323
69.08	28.6044	28.6087	28.5453
69.12	28.6223	28.5729	28.5746
69.16	28.5873	28.5654	28.5311
69.2	28.6369	28.6782	28.5227
69.24	28.5155	28.6004	28.6195
69.28	28.6459	28.5994	28.5664
69.32	28.7456	28.6672	28.5535
69.36	28.6608	28.6581	28.6068
69.4	28.6282	28.6338	28.6497
69.44	28.6154	28.5897	28.5042
69.48	28.6868	28.6122	28.6417
69.52	28.6257	28.5516	28.6852
69.56	28.5654	28.5942	28.658
69.6	28.6097	28.7095	28.6327
69.64	28.6137	28.7157	28.5918
69.68	28.6687	28.5774	28.51
69.72	28.583	28.6176	28.6442
69.76	28.5962	28.5999	28.7148
69.8	28.6181	28.638	28.6543
69.84	28.6923	28.6801	28.6484
69.88	28.7319	28.5948	28.7952
69.92	28.7071	28.6465	28.6491
69.96	28.6568	28.7847	28.6275
70	28.6823	28.6258	28.7145
70.04	28.7602	28.6194	28.6701
70.08	28.7333	28.6508	28.5995
70.12	28.7957	28.6482	28.6723
70.16	28.7088	28.6186	28.6457
70.2	28.7715	28.5369	28.6458
70.24	28.7456	28.6871	28.6694
70.28	28.704	28.6569	28.6412
70.32	28.6384	28.5332	28.6585
70.36	28.7008	28.5848	28.685
70.4	28.6539	28.6141	28.6521
70.44	28.647	28.6519	28.7553
70.48	28.6586	28.6517	28.7036
70.52	28.7389	28.604	28.6659
70.56	28.6606	28.6279	28.7054
70.6	28.6212	28.6273	28.6129
70.64	28.6799	28.6417	28.6933
70.68	28.6753	28.6031	28.65
70.72	28.6772	28.573	28.6786
70.76	28.6272	28.6758	28.6837
70.8	28.6208	28.6567	28.6858
70.84	28.5967	28.6173	28.6326
70.88	28.6957	28.5926	28.7044
70.92	28.6845	28.6772	28.6721
70.96	28.7402	28.5582	28.6285
71	28.7015	28.6533	28.5773
71.04	28.6749	28.5914	28.7393
71.08	28.6793	28.5205	28.6674
71.12	28.7503	28.6711	28.6909
71.16	28.6946	28.6142	28.6692
71.2	28.7413	28.5005	28.6399
71.24	28.6999	28.5246	28.7014
71.28	28.6924	28.5018	28.6407
71.32	28.6959	28.5696	28.7679
71.36	28.716	28.5078	28.594
71.4	28.7538	28.5333	28.6326
71.44	28.6668	28.5816	28.6345
71.48	28.6893	28.5994	28.6525
71.52	28.8034	28.5716	28.6237
71.56	28.6152	28.4996	28.5766
71.6	28.6732	28.6128	28.6278
71.64	28.5783	28.6124	28.6888
71.68	28.676	28.6045	28.7763
71.72	28.5903	28.6287	28.7122
71.76	28.5808	28.5562	28.7067
71.8	28.6419	28.5231	28.6512
71.84	28.7201	28.5985	28.6787
71.88	28.5707	28.5854	28.6863
71.92	28.5726	28.578	28.6638
71.96	28.5623	28.5877	28.5885
72	28.6887	28.4621	28.6021
72.04	28.6547	28.5262	28.6444
72.08	28.704	28.6145	28.6395
72.12	28.633	28.5915	28.7145
72.16	28.6738	28.5859	28.7309
72.2	28.6213	28.5579	28.6903
72.24	28.6417	28.5349	28.621
72.28	28.5944	28.5716	28.7207
72.32	28.5924	28.6079	28.6385
72.36	28.7042	28.5964	28.6711
72.4	28.7266	28.5298	28.713
72.44	28.6936	28.5506	28.7521
72.48	28.7847	28.6451	28.7428
72.52	28.666	28.5806	28.7063
72.56	28.6632	28.6334	28.6999
72.6	28.6067	28.5893	28.7069
72.64	28.6893	28.6746	28.6131
72.68	28.5521	28.6046	28.5989
72.72	28.6289	28.5575	28.613
72.76	28.627	28.5287	28.6402
72.8	28.6367	28.6758	28.6203
72.84	28.589	28.7142	28.568
72.88	28.5861	28.6146	28.5045
72.92	28.5802	28.6769	28.6053
72.96	28.6521	28.6479	28.5832
73	28.6998	28.6367	28.6263
73.04	28.6994	28.5847	28.6346
73.08	28.7202	28.6222	28.6031
73.12	28.655	28.5827	28.5874
73.16	28.7642	28.6133	28.686
73.2	28.7032	28.573	28.686
73.24	28.6303	28.5451	28.593
73.28	28.6943	28.5541	28.6946
73.32	28.6759	28.7101	28.7466
73.36	28.6955	28.5692	28.6665
73.4	28.6881	28.5845	28.702
73.44	28.6149	28.5624	28.7162
73.48	28.6996	28.6444	28.5653
73.52	28.6111	28.6398	28.6138
73.56	28.6325	28.6465	28.5941
73.6	28.6224	28.6908	28.6925
73.64	28.6931	28.599	28.6625
73.68	28.6752	28.6509	28.592
73.72	28.6633	28.6151	28.6127
73.76	28.7304	28.6451	28.6471
73.8	28.653	28.6175	28.697
73.84	28.6548	28.648	28.6737
73.88	28.6485	28.5815	28.6459
73.92	28.6365	28.6411	28.5695
73.96	28.6771	28.6216	28.5733
74	28.6804	28.6689	28.5797
74.04	28.6514	28.6581	28.6372
74.08	28.6335	28.5946	28.5367
74.12	28.6135	28.7058	28.5825
74.16	28.7494	28.6254	28.6056
74.2	28.6687	28.5716	28.594
74.24	28.7691	28.6346	28.604
74.28	28.709	28.5699	28.5733
74.32	28.6844	28.5785	28.6466
74.36	28.7243	28.5034	28.542
74.4	28.7217	28.5964	28.6238
74.44	28.6876	28.6358	28.6212
74.48	28.6651	28.6166	28.5689
74.52	28.636	28.6077	28.5632
74.56	28.7026	28.5054	28.6015
74.6	28.7135	28.5393	28.5243
74.64	28.7218	28.5532	28.5642
74.68	28.6577	28.6154	28.664
74.72	28.6807	28.5429	28.7146
74.76	28.6909	28.5883	28.6044
74.8	28.7085	28.657	28.6587
74.84	28.6108	28.6281	28.6473
74.88	28.7527	28.6525	28.7157
74.92	28.6713	28.5558	28.7282
74.96	28.6627	28.676	28.628
75	28.751	28.5515	28.6507
75.04	28.7236	28.668	28.717
75.08	28.7999	28.5823	28.6869
75.12	28.7244	28.5787	28.6605
75.16	28.6508	28.6326	28.6969
75.2	28.6648	28.5993	28.7142
75.24	28.7355	28.5918	28.6614
75.28	28.671	28.6116	28.5993
75.32	28.7705	28.6417	28.6298
75.36	28.7495	28.6501	28.6984
75.4	28.6474	28.5818	28.6233
75.44	28.6879	28.6879	28.6938
75.48	28.6571	28.5934	28.6185
75.52	28.6597	28.7295	28.6649
75.56	28.6516	28.7202	28.714
75.6	28.618	28.6474	28.6962
75.64	28.6969	28.6463	28.6555
75.68	28.704	28.7051	28.6891
75.72	28.7225	28.6924	28.6257
75.76	28.7328	28.71	28.5552
75.8	28.7417	28.7425	28.6606
75.84	28.6817	28.67	28.6631
75.88	28.5523	28.6385	28.7291
75.92	28.5751	28.6636	28.7131
75.96	28.6471	28.5906	28.7412
76	28.5629	28.5618	28.7228
76.04	28.562	28.6096	28.7241
76.08	28.6095	28.6677	28.6486
76.12	28.6253	28.6066	28.6949
76.16	28.6018	28.5543	28.6756
76.2	28.6166	28.5809	28.7578
76.24	28.6289	28.6193	28.6774
76.28	28.717	28.5607	28.6984
76.32	28.6264	28.7275	28.7699
76.36	28.6286	28.5597	28.7032
76.4	28.6846	28.6461	28.6928
76.44	28.6386	28.6549	28.7572
76.48	28.6635	28.6024	28.6738
76.52	28.6883	28.6428	28.728
76.56	28.6775	28.521	28.6438
76.6	28.7288	28.5518	28.6456
76.64	28.7855	28.5792	28.7618
76.68	28.7423	28.5959	28.6501
76.72	28.6635	28.6625	28.6813
76.76	28.6812	28.5769	28.7273
76.8	28.7669	28.6353	28.666
76.84	28.6867	28.506	28.7247
76.88	28.6936	28.5823	28.7748
76.92	28.7218	28.659	28.7092
76.96	28.6908	28.658	28.7913
77	28.6916	28.6308	28.7836
77.04	28.7126	28.6303	28.7585
77.08	28.6605	28.6302	28.7135
77.12	28.715	28.6383	28.7065
77.16	28.7157	28.6044	28.7422
77.2	28.707	28.6674	28.7695
77.24	28.7511	28.6486	28.7132
77.28	28.6736	28.6372	28.6242
77.32	28.6583	28.7196	28.5914
77.36	28.6213	28.7212	28.635
77.4	28.6465	28.5868	28.6078
77.44	28.6237	28.6661	28.6398
77.48	28.7012	28.6895	28.5727
77.52	28.6008	28.7165	28.6942
77.56	28.6081	28.5879	28.6598
77.6	28.6236	28.7038	28.6069
77.64	28.6754	28.7386	28.5844
77.68	28.6009	28.6617	28.6916
77.72	28.6529	28.625	28.6663
77.76	28.676	28.6358	28.6861
77.8	28.7444	28.635	28.5914
77.84	28.5784	28.5934	28.6062
77.88	28.5895	28.6425	28.6797
77.92	28.6969	28.7033	28.6854
77.96	28.6115	28.6711	28.6973
78	28.6002	28.5592	28.7519
78.04	28.7004	28.6814	28.6521
78.08	28.6981	28.618	28.6613
78.12	28.617	28.6898	28.6421
78.16	28.6438	28.7225	28.7292
78.2	28.6856	28.6684	28.6135
78.24	28.6187	28.6933	28.6601
78.28	28.5915	28.6773	28.6428
78.32	28.5921	28.6049	28.5156
78.36	28.629	28.5753	28.5651
78.4	28.6435	28.5696	28.6523
78.44	28.5535	28.6082	28.6373
78.48	28.5622	28.6376	28.6182
78.52	28.5566	28.5804	28.5966
78.56	28.7567	28.609	28.7191
78.6	28.6764	28.6562	28.6295
78.64	28.695	28.6661	28.6589
78.68	28.6491	28.5724	28.629
78.72	28.5659	28.5887	28.6463
78.76	28.6553	28.6974	28.5664
78.8	28.7017	28.5978	28.6365
78.84	28.6508	28.5823	28.5395
78.88	28.6247	28.5458	28.6253
78.92	28.6277	28.5993	28.6277
78.96	28.6198	28.6196	28.6847
79	28.6844	28.707	28.6154
79.04	28.5424	28.6494	28.659
79.08	28.5384	28.6327	28.6412
79.12	28.6557	28.6473	28.6578
79.16	28.5386	28.5861	28.6115
79.2	28.6005	28.6399	28.6094
79.24	28.6702	28.6604	28.5854
79.28	28.5612	28.6477	28.5837
79.32	28.6375	28.6127	28.5997
79.36	28.6	28.5901	28.5986
79.4	28.5417	28.6042	28.5983
79.44	28.6356	28.5531	28.6655
79.48	28.6242	28.6369	28.7032
79.52	28.6241	28.6087	28.6871
79.56	28.6738	28.704	28.6458
79.6	28.6698	28.6694	28.6258
79.64	28.6623	28.7022	28.6778
79.68	28.54	28.6094	28.6519
79.72	28.5978	28.6185	28.6073
79.76	28.5215	28.6159	28.5373
79.8	28.4899	28.644	28.7414
79.84	28.6797	28.5761	28.7004
79.88	28.6049	28.6192	28.6496
79.92	28.5902	28.5224	28.6785
[truncated: 3,003 more rows]

## Sheet: SASA-whole protein
Time(ns)	Free-NtMGAM	DSK-NtMGAM	Acarbose-NtMGAM
0	29869.4	29869.4	29841.2
0.04	31969.6	31892	32992.2
0.08	31826.2	32314.7	32682.7
0.12	31946.8	32204	32601.4
0.16	32098.7	32417.2	32507
0.2	31952.8	32304.6	33209.2
0.24	32218.3	31982.8	32976.7
0.28	31839.1	31921.4	32731.8
0.32	32032.9	31890.9	32962.4
0.36	32096.2	31901.4	33169.6
0.4	32182	32381.1	32594.7
0.44	32137.7	31777.1	32837.2
0.48	31702.2	31866.4	33215.9
0.52	31946.7	32106.9	32919
0.56	32107.7	32014.6	32728.8
0.6	32399.9	31761.4	32611.8
0.64	32581.3	32198.4	32773.2
0.68	32324.7	32118.9	32931.7
0.72	32265.8	32052.3	33176.5
0.76	32207.2	32136.7	33309.8
0.8	32207.7	32782.3	32906.7
0.84	32677.2	32442.4	33256.4
0.88	32504.3	32573.2	33278.9
0.92	31930.7	32279	32964.2
0.96	32231.1	32714.9	32623.2
1	32097.9	32694.8	32799.2
1.04	31990.7	32748.7	32748.4
1.08	32051.7	32409.7	32654.8
1.12	32154.6	32615.9	32584.3
1.16	32168.2	32312	32859
1.2	31685.4	32728.8	32485
1.24	31921.8	32559.5	32552.2
1.28	31652.3	32562.9	32587.7
1.32	32083.1	32423.8	32620.7
1.36	31952.8	32535.3	32808
1.4	31889.4	32497.1	32721.4
1.44	32193.5	32912.8	32879.9
1.48	32068.4	32555.8	32572.6
1.52	32211.1	32708.4	33020.1
1.56	31976.1	32421.5	32880.1
1.6	31774.1	32515.7	32702.9
1.64	32086.8	32353.1	33217.5
1.68	31945.6	32416.6	33222
1.72	32139.5	32230.4	33057
1.76	32053	32615.4	32719.5
1.8	31924.3	32461.1	32772.6
1.84	31949.2	32591.5	32903.6
1.88	32370.1	32524.5	32521.3
1.92	32579	32196.8	32996.2
1.96	32078.1	33114.1	32475.5
2	32052.4	32650.5	32309.1
2.04	32056.1	32552.5	32645.2
2.08	32218.3	32951.7	32827.6
2.12	32176.7	32943.4	33052.8
2.16	32708.7	32761.3	33028.1
2.2	32615.4	32717.6	33239
2.24	32754.7	33154.1	33061.1
2.28	32517.8	33083.2	32873.9
2.32	32599.7	33181.8	32879.4
2.36	32380.4	32968.7	33015.2
2.4	32443.3	33025.6	32729.7
2.44	32557.8	33161.8	33060
2.48	32300.9	33275.7	32886.5
2.52	32614.9	32719.5	32840.1
2.56	32485.5	32992.5	33258.6
2.6	32829.2	32895.4	33084.5
2.64	32502	32866.4	33124.7
2.68	32797.6	33251.1	32806.9
2.72	32642.7	33150.4	32501.4
2.76	32689.4	32831.3	33043.2
2.8	32296.3	33198.8	33316
2.84	32784.2	33196.9	33261.8
2.88	32441.9	33283.8	33228.7
2.92	32760	33313	33170
2.96	32321.2	33602.2	33518.6
3	32956	33038.7	33209.1
3.04	33012.9	32885.7	33203.1
3.08	33087.3	32901.6	33606.1
3.12	32997	32911.5	33370.9
3.16	32713.7	32768.1	33335.4
3.2	32662.1	33110.3	33160.3
3.24	32949.8	32500.8	33400
3.28	32995.2	32559.8	33309.5
3.32	33465.2	32830.7	33199.4
3.36	33110.9	33199.9	32975.2
3.4	33504.7	32758.9	33096
3.44	33396.9	32524.8	33279.4
3.48	33417.3	32882	32878.2
3.52	33463.8	32590.4	33259
3.56	33882.2	32423.2	33013.7
3.6	33709.9	32676.7	33270.9
3.64	33522.9	32197.4	32907
3.68	33536	32919.6	32874.5
3.72	33402.4	33041.7	32926.2
3.76	33317.6	32509.8	32720.3
3.8	32623.5	32605.9	33205.8
3.84	33388.2	32551.9	32426.2
3.88	33107.7	32005.8	32373.4
3.92	33080.1	32306.7	32694.8
3.96	33367.2	32085.1	33056.8
4	33489.7	32679.6	32822.2
4.04	33191	32215.2	32491.7
4.08	33254.8	32483.7	32189.9
4.12	33242.6	32650	32207.4
4.16	33102.4	32604.1	32766.2
4.2	33541.5	32734.2	32553.1
4.24	33401.1	32487.4	32346.8
4.28	33063	32273.4	32630.6
4.32	33156.4	32535	32673.6
4.36	32781.7	32333.5	32185.2
4.4	32578.2	32819.2	32447.7
4.44	32569.5	32988.2	32135.9
4.48	32783	32800.9	32348.3
4.52	33207.2	32527.1	32277.3
4.56	33020.1	32567.4	32672.8
4.6	33458.3	32758.7	32776.8
4.64	33305.6	33801.9	32616.7
4.68	33479.3	32680.1	32858.4
4.72	33460.8	33010.2	33324.6
4.76	33127.8	32920	33164.5
4.8	33174.8	32923.9	32852.4
4.84	33173	32822.1	32770.7
4.88	33083.8	33101.3	32810.9
4.92	33243.8	32881	32545.4
4.96	33260.7	32954.3	32828.1
5	33327.8	33136.6	32570.2
5.04	33916.8	33022.3	33128.9
5.08	33328	32695.8	32547.7
5.12	33465.2	33215.6	32603.9
5.16	33012.2	33402.8	32561.3
5.2	33292.1	32851.2	32581.2
5.24	33238.4	32869.9	32991.1
5.28	33341.3	32752.9	32787.6
5.32	33017.7	32540.7	32708.8
5.36	32872.2	32701.9	32738
5.4	32622.3	33068.9	33066.4
5.44	32974.8	32636.7	32480.3
5.48	33410	32863.6	32637.1
5.52	33304.4	32500.3	32952.9
5.56	32857.5	32487.1	32978.1
5.6	32657.7	32868.2	32554.9
5.64	32865.3	32816.7	32580.1
5.68	33209.6	32468.9	32636.9
5.72	33461.3	32437.2	33064.9
5.76	33186.4	32136.9	32769.6
5.8	33078.3	32678.7	32794
5.84	33775.1	32814.7	32975.3
5.88	33837.8	32342.3	32760.7
5.92	33556.1	32550.9	33241.4
5.96	33377.9	32755.3	32852.1
6	33347.1	32421.7	32794.8
6.04	34001.3	32690.3	33221.9
6.08	33481.2	33156.7	33054.3
6.12	33345.1	32832	32946.1
6.16	33756.7	32499.6	33256.8
6.2	33255.7	32964.7	33423.3
6.24	32877.2	32596.5	33099.4
6.28	33445.5	32926.9	32603.9
6.32	33433.9	32342.9	32912.9
6.36	33669.6	33148.8	32843.4
6.4	33538.5	33131.5	32480.8
6.44	33673	33035.9	32765.1
6.48	33656.8	32293.6	33108
6.52	33726.8	32680	32626.2
6.56	33666.2	32608	32815.6
6.6	33258.2	32750.6	32847.6
6.64	33604.4	32447	32982.7
6.68	33061.9	32486.6	32343.9
6.72	33498.3	32178.9	32560.1
6.76	33424.1	32578.3	32502.5
6.8	33479	32377.7	32646
6.84	33603.7	32427.6	32516.8
6.88	33258.6	32528.1	32806.4
6.92	33385.9	32979.9	32965.2
6.96	33357.9	32705	32776.8
7	33230.7	32864.5	32923.8
7.04	33049.6	32512.5	32867.4
7.08	33258.3	32551.2	32650
7.12	33345.1	32613.1	33037.8
7.16	33344.2	32810.7	32802.8
7.2	33831.3	32671.5	32741.5
7.24	33448.2	32869.3	32594.4
7.28	33435.7	32584.7	33173.6
7.32	33118.9	32814.7	33209.8
7.36	33100.1	32522.3	33165.4
7.4	33733.9	32711	33243.4
7.44	33568.5	32685.7	32819.6
7.48	33141.1	32617.7	33014.3
7.52	32972.7	33167	32868.7
7.56	33265.5	32840.6	33141.9
7.6	33300.1	32589.1	32966.7
7.64	33208.5	32520.5	32913.5
7.68	33080.1	32458.8	32826.7
7.72	32733.9	32722.8	32619.3
7.76	33158.2	32293.3	32889.3
7.8	33455.4	32293.9	32816.1
7.84	33201	32946	32961.6
7.88	33104.2	32311.6	33092.8
7.92	32952.6	32322.7	32945.6
7.96	33397.9	32378.5	33206.1
8	33011.7	31984.3	32939.3
8.04	33149.7	32398.3	33575.4
8.08	33149.8	32071.6	32814
8.12	33304	32341.4	32945.4
8.16	32563.8	32533.8	33266.5
8.2	32881.8	32482.5	32739.2
8.24	32603.4	32219.1	32939.3
8.28	32820	32659.9	32312.7
8.32	32895.4	32312.2	32468
8.36	32944.6	32199.6	32555
8.4	33249.2	32459.8	33079.9
8.44	32744.5	32189.3	32448.4
8.48	32939.4	32336.2	32366.6
8.52	32851.4	32115.9	32505.4
8.56	32795.1	32590.4	32454.3
8.6	32966.1	32388.7	32601.1
8.64	33287.6	32530.8	32474
8.68	33032.6	32744.1	32204
8.72	33230	32532.6	32868.9
8.76	32758.2	32403.2	32722
8.8	32627.2	32383.8	32472
8.84	32825.1	32688.8	32243.4
8.88	32719.3	32753.4	32643.3
8.92	32870.4	32727.1	32825.7
8.96	33028.7	32791.4	32501
9	32881.3	32827.6	32542
9.04	32761.4	32511.8	32358.9
9.08	32802.6	32486.8	32723.5
9.12	32867.9	32243.7	32606.7
9.16	32843.4	32209.8	32747.2
9.2	32969.7	32094.4	33119.3
9.24	32684	32542.6	33388.4
9.28	32643.6	32491.2	33034.1
9.32	33251.7	32699.1	33112.6
9.36	33132.8	32378.2	32862.2
9.4	33270	32676.6	32769.9
9.44	33409.5	32139.2	32927.7
9.48	33014.5	32395.1	32730.3
9.52	32955.1	32587.7	32865.6
9.56	33121.6	32553.5	33179.2
9.6	33232.7	32192.3	32795.8
9.64	33220.3	32490.8	32969.6
9.68	33152.7	32977.3	32842
9.72	33060.1	32754.1	33105.2
9.76	33127.1	32508.8	33073.9
9.8	32770	32708.4	32674.5
9.84	33075.1	33470.8	32899.5
9.88	32756	33108.9	32796.5
9.92	33007.8	33217.3	32583.4
9.96	33078.5	32645.3	32300.7
10	33646.9	32862.5	32550.1
10.04	33254.4	32612.9	32396.6
10.08	33276.9	32738.4	32592.7
10.12	33067.5	32705.3	32493.7
10.16	32809.5	32577.3	32595.8
10.2	33045.2	32548.7	32625.1
10.24	32866.1	32755.4	32794.8
10.28	32859.8	33061.7	33053.7
10.32	32815	32938.9	32514.6
10.36	32847.5	32695.3	32351.8
10.4	33029.3	32508.1	32786.6
10.44	33068.6	32831.1	32483.1
10.48	32972.2	32858.5	32769.9
10.52	32989.2	33486.1	32986.8
10.56	32961.2	33181.5	32679.5
10.6	33514.2	33039.7	32891.5
10.64	33404.2	32895.5	33098.6
10.68	33321.8	33340.2	32856.5
10.72	32898.8	33050.1	33033.7
10.76	33260.6	33224.9	32936.4
10.8	33301.2	33015.5	33310.7
10.84	32990.4	32825.6	33149.9
10.88	32904.1	33243.7	33005
10.92	33211.8	33399.3	33166.2
10.96	32983.4	33165.2	33095.6
11	32725	33102.4	33098.8
11.04	32502.7	33158.9	32981.7
11.08	32650.6	33332.2	33126
11.12	32639.6	33078.6	33131.2
11.16	32943.5	33402.5	33154.8
11.2	32670.3	33094.8	33275.1
11.24	33226.7	33037.1	32244.7
11.28	33014.4	32700.7	33170.5
11.32	32921.9	32881	33091.1
11.36	32998.2	33297.4	32791.8
11.4	33013.2	33378.9	33058.3
11.44	32624.3	33531.6	32731
11.48	33223.7	33462.1	32819.6
11.52	32958.4	32893.6	33035.1
11.56	32990.7	33225.8	32911.1
11.6	33198.3	33382.2	32752.8
11.64	33160	33320.3	32697
11.68	32801.8	33155.6	32842.4
11.72	32948.6	33109.7	33521.3
11.76	33039.1	32976	33002.8
11.8	32735.1	32974.3	32648.5
11.84	32976.7	33402	33024.6
11.88	33078.4	32975.3	32968.5
11.92	33107.9	33398.5	32810.9
11.96	33262.3	33182.7	33308.7
12	33449.2	33426.7	33271.4
12.04	33074.8	33375	33113.4
12.08	33210.8	33269.3	32632.7
12.12	33072	33663.9	32711.8
12.16	33004	33674.9	32699.6
12.2	32755.8	33503.7	32725.1
12.24	32849.9	33205.6	32459
12.28	32635.4	33480.2	32213.3
12.32	32906.5	33729.7	32632.8
12.36	32750.6	33317.9	32935.5
12.4	32907.3	33724.5	32659.3
12.44	33197.8	33975.8	32527.9
12.48	33334.1	33842	32654.4
12.52	32881.8	33250.9	33169.1
12.56	33002.5	33119.3	32685.7
12.6	33025.2	33249	32521.3
12.64	32902	33268	32762.1
12.68	33124.6	33391.6	32615.4
12.72	33468.6	33605.8	33241
12.76	33111.5	33594.5	33431.3
12.8	33170.5	33348.8	33405.6
12.84	33120.6	34155.5	33012.5
12.88	33280.2	33832.9	33005.9
12.92	32741.5	33778.8	33083.4
12.96	33176.4	34234.6	33078.8
13	33634	34170.4	32899.9
13.04	33287.8	33649.2	33123.7
13.08	33311.4	33516.4	33244.4
13.12	33278.1	33525	33055.8
13.16	32943.6	33658.6	32796.1
13.2	33245	33779.2	32364.4
13.24	33242.9	33469.4	32808.7
13.28	33129.2	33510.3	32360.4
13.32	33659.2	33380.7	32781
13.36	32952.7	33429.9	32130.4
13.4	33191.7	33084.1	32484.4
13.44	32771.7	33163.5	32761.5
13.48	33338.8	33481.5	32831.7
13.52	33301.1	33545.7	33118.5
13.56	33281.1	33470.5	32962.3
13.6	33048.6	33537.7	32834.4
13.64	33303.1	33118.2	32609.9
13.68	33480.5	33219.5	32719
13.72	32862.6	33212.1	32883.3
13.76	33013.1	33446.6	32761.9
13.8	32713.2	33515.4	32690
13.84	32658.2	33128.2	33122.8
13.88	32724.4	33225.1	32959.7
13.92	32793.3	33161.8	32771.8
13.96	32474.4	33114.7	33002.2
14	33208.4	33378.6	33029.4
14.04	33120.4	32579.7	32720.6
14.08	32903.2	33251.5	32630
14.12	33052.8	32768.5	32638.3
14.16	33083.9	33337.4	32901.7
14.2	32929.7	33502.9	33141.9
14.24	32741.8	33287.6	33126.8
14.28	33148.5	33257	33076.3
14.32	33146.1	33697.2	32855.2
14.36	33001.4	33305.4	32549.3
14.4	32501.3	33507.2	32819.1
14.44	33140.2	33150.2	32806.4
14.48	32969	33056	32798.7
14.52	32984.3	33293.5	33089
14.56	32662.3	33169.5	33056
14.6	33107.6	33298.8	32947.7
14.64	32985	33013.5	33321.6
14.68	32722.6	33111.6	32802.8
14.72	32983.2	33041.2	32970.2
14.76	32536.2	32836.5	33269
14.8	32821.6	33272.8	33044
14.84	33155.3	32878.6	32974.3
14.88	32934.2	33509.7	32712.1
14.92	33032.7	33365.1	33376.7
14.96	32710.5	33315.9	33126.3
15	32854.5	33339.2	32915.6
15.04	32842.9	33246	32835.1
15.08	33339	33662.2	33127
15.12	32795.7	33322.5	32423.9
15.16	32574.4	33768.7	32611.7
15.2	32492.7	33584	32186.8
15.24	32379.1	33122.3	32395.6
15.28	32811.2	33230.9	32769.7
15.32	32681.9	32978.8	32795
15.36	33008.3	33572.5	32309.2
15.4	33214.6	33130	32516.1
15.44	33110.9	33600.9	32388.7
15.48	32971.4	33044	32429.8
15.52	32504.7	33177.4	32594.6
15.56	32806.7	33321.2	32323.9
15.6	33072.3	33374.4	32008.3
15.64	33158.5	33527.9	32314.5
15.68	33032	33428	32260.2
15.72	33168.9	32894.6	32496.4
15.76	32999.2	33549.5	32194.4
15.8	33000.9	33811.4	32496.8
15.84	32987.8	33697.5	32522
15.88	33089.2	33338.6	32396.9
15.92	33082.9	33571.8	32433
15.96	32903.1	33538.4	32582.9
16	32967.4	33480.3	32492.5
16.04	32873.1	33757.1	32440.2
16.08	32867.7	33750.3	31988.4
16.12	32946.7	33352.5	32087.2
16.16	32725.5	33089.4	31915.3
16.2	33121.8	33137.4	32201.3
16.24	32886.6	33476	32357.9
16.28	33086.1	33367.4	32369
16.32	33247.6	33394.6	32783.6
16.36	32565.8	33439.2	32649.1
16.4	33080.6	33512.6	32464.5
16.44	33129.3	33337.8	32507.2
16.48	32922.4	33217.8	32136.6
16.52	32632.6	33428.9	32350
16.56	32960.7	33297.8	32316.9
16.6	33121.1	33036.1	32651
16.64	33214.8	33426.3	32791.7
16.68	33340.1	33507.4	32703.6
16.72	33651	33219.8	32806.3
16.76	33053.8	33788.7	32840.8
16.8	33306.3	33875.5	32593.7
16.84	33174.4	33541.7	32364.2
16.88	33050.3	33137.5	32414.7
16.92	33113.8	33475.2	32350.5
16.96	33552.1	33633	32334.8
17	32938.4	33305.8	32224.3
17.04	32768.1	33066.7	32815.2
17.08	32597.1	33732.2	32428.6
17.12	33390.1	33722.1	32660.5
17.16	32914.6	33251.6	32329.6
17.2	33101.5	33355.9	32441.4
17.24	33423.8	33679.6	32301.9
17.28	33282.7	33513.5	32056.3
17.32	32893.7	33431.4	32574.1
17.36	33169.1	33185.5	32308.5
17.4	32693.9	33635.1	32187
17.44	32823.8	33480.6	32236.6
17.48	32986.3	33493.5	31957.8
17.52	32895.9	32908.3	32249.9
17.56	33144.1	33617.7	32778.4
17.6	33109.1	33585.4	32201.1
17.64	32934.3	33396.4	32498
17.68	33018.1	33235.8	32539.1
17.72	33784.8	33490.7	31975.6
17.76	33527.3	33429.8	32506.7
17.8	33492.5	33593.4	32420.5
17.84	33400.9	33743.8	32430.4
17.88	33299.5	33031.6	32671.4
17.92	33277	33205.8	32511.7
17.96	33433.4	33306.6	32436.3
18	33167.5	33278	32343.2
18.04	33508.8	33197.1	32542.3
18.08	33233.4	33034.4	32479.9
18.12	33017.9	33212.1	32739.5
18.16	33130.3	33241.6	32793.4
18.2	33434.7	33233.9	32125.3
18.24	33143.6	32795.8	32744.3
18.28	33143.8	33070.3	32630.6
18.32	33081.8	33174.9	32322.6
18.36	33174.9	33011.2	32579.8
18.4	33657.1	33178.6	32519.6
18.44	33551	33175.2	32170.7
18.48	32617.6	33506.6	32516.6
18.52	32973.9	33154.8	32946.4
18.56	33335	33185.4	32675.4
18.6	33218.6	33053.8	32490
18.64	33483.5	33161.7	32808.7
18.68	32931.4	33455.2	32318.4
18.72	33227.1	33281.1	32677.7
18.76	33208.1	33170.9	32058
18.8	33749.4	32803.5	32543.9
18.84	33515.5	32795.5	32461.2
18.88	33701.8	33098.4	32703.4
18.92	33249.2	33439.5	32426.5
18.96	33581.9	33232.2	32459.2
19	33374	33804.5	32174.7
19.04	33340.3	33696.5	32160.8
19.08	33424.3	33308.6	32466.3
19.12	33825.8	33105.7	32411.3
19.16	33388.6	33364.4	32597.5
19.2	32884	33251.2	32121.9
19.24	33343.6	32927.9	32556.1
19.28	33159.6	33332.7	32519.7
19.32	33653.6	33331.4	32365.6
19.36	33474.3	33212.7	32318.7
19.4	32967.2	32909.4	32401
19.44	33073.6	33272.7	32387.5
19.48	33056.8	33297.8	32397.4
19.52	33069.7	33119	32096.4
19.56	33148.2	32947.7	32254.2
19.6	32821.2	32926.7	32426
19.64	33199.3	33125	32569.3
19.68	33161.4	33229.4	32465.8
19.72	32785.5	32686.4	32220.5
19.76	33379.2	32982.6	32366.2
19.8	33205.2	33022.8	31895.6
19.84	33220.7	33493.5	32326.8
19.88	33244.7	33038.1	32696.7
19.92	32825.9	33396.6	32548.1
19.96	33059.8	33272.3	32861.3
20	33468.7	33338.8	32654.1
20.04	32864.1	33114.4	32846.6
20.08	33022.2	32825.7	32678.8
20.12	33210.3	32734.1	32628.3
20.16	32900.8	33217.6	32439.5
20.2	32699.2	33633	33010.3
20.24	33364.2	33116	32845.1
20.28	33636	33101.4	32977.7
20.32	33091.9	33316.9	32936.1
20.36	33297	33153.8	33138.1
20.4	33864.8	32890.1	33554.7
20.44	33309.5	33328.1	33012.4
20.48	33532.6	33713.4	32815.3
20.52	33190.5	33302.8	33185.2
20.56	33324.8	32993.6	32745.3
20.6	33550	33080.6	32433.3
20.64	33410.2	33563.7	32486.4
20.68	33345	33007.6	32366.9
20.72	33392.2	33356	32535.2
20.76	33354.3	33269.1	32521.4
20.8	33295.2	33150.1	32850.4
20.84	33422.1	32952.3	32843.4
20.88	33012	33263.3	32895.6
20.92	33002.3	33281.2	33114.6
20.96	32920.8	33690.9	32982.3
21	32815.2	33354.9	33366.1
21.04	33080.2	33452.2	33227.6
21.08	33178.5	33376	33010.5
21.12	33431.5	33260.2	33228
21.16	33520.1	33498	32977.8
21.2	33332.9	33217.9	32952.4
21.24	32858.8	32954.9	32769.6
21.28	32835.8	33477.6	33007.9
21.32	33268.8	33826.7	33286.7
21.36	33232.9	33387.4	33265.4
21.4	33370.6	33380.6	33017.8
21.44	33079.5	33347.3	33065.7
21.48	33283.4	33547.6	33073.8
21.52	33108.9	33591.1	33126.8
21.56	33228	33869.6	33021.1
21.6	33103	33389.9	32967.1
21.64	32917.1	33445.8	32900.2
21.68	33069.1	33385.8	32899.7
21.72	32948.9	33154.8	32512.2
21.76	33209.4	33163.2	32872.9
21.8	33161.2	33168.9	32511
21.84	33334	33330.1	32998.7
21.88	32932.5	33763.6	33270
21.92	32778.2	33566.1	33050.2
21.96	33110.2	33337.9	33054.1
22	32989.3	33426	32713.2
22.04	33052	33056.6	32574.5
22.08	33195.8	33223.9	32509.2
22.12	32904.3	33300.2	32680.3
22.16	32838.8	32981.6	32508.3
22.2	33048.5	33077.8	32759.2
22.24	32692.4	33105	32127.5
22.28	32895.8	32991.1	32720.2
22.32	32523.2	33100.8	32272.8
22.36	32941.5	33168.6	32493.4
22.4	32963.7	32926.9	32581.5
22.44	32895.1	32985.3	32616.6
22.48	32908.4	33253.3	32140.4
22.52	33605.3	33380.8	32268.3
22.56	33231.5	32919.9	31985.3
22.6	32676.7	33578.7	32617.1
22.64	33095.1	32979.3	32453
22.68	32660.6	32944.4	32785.7
22.72	33042.3	33167.1	32904.7
22.76	33036	33305.4	32959.1
22.8	32688.1	33306.1	32816.3
22.84	32795.5	33237.5	32730.1
22.88	32682.6	32852	32503.9
22.92	32861	33347.2	32611.3
22.96	33010.4	33083	32491.5
23	32895.3	32859.5	32826.5
23.04	32773.3	33603.3	32693
23.08	32513.6	33291.9	33004.8
23.12	32526.8	33545.6	32910.4
23.16	32482.4	33101.5	32813.2
23.2	32945.2	33331.2	32521.7
23.24	33094.3	33119.6	32769.8
23.28	32892.1	33248.5	32666.9
23.32	33250.4	33725	33058.6
23.36	32876.9	33303	32610
23.4	32867.9	33171.4	32533.3
23.44	33562.7	32760.3	32598.1
23.48	33067.7	33003.4	32870.6
23.52	33077	32805.2	32932.7
23.56	32984.2	32769.2	32631.7
23.6	33362.6	32755.4	32512.1
23.64	32661.1	32940.9	32568.8
23.68	33401.9	33459.6	32474.3
23.72	33038.1	33508.1	32619.6
23.76	32777.8	33151	33147.1
23.8	32869.5	33127	32793.8
23.84	33085.4	33356.8	32550.5
23.88	33167	33394.1	32948.2
23.92	33299	33362.9	32752.4
23.96	33304.3	33455.8	32640.3
24	33180.1	33083.9	32547.7
24.04	33073.7	33145.5	32242
24.08	33128.5	32795.6	32514.6
24.12	33038.3	33183.4	33036.1
24.16	32580.5	33292.8	32513.9
24.2	32459	33205.9	32465.9
24.24	32661	33001.5	32742.5
24.28	32884.6	33096.7	32346.8
24.32	32756.8	33713.6	33263.5
24.36	32645.9	33046.8	32813.4
24.4	32422.4	33206.5	32184
24.44	32621.5	32893.5	32704.3
24.48	32705.9	32766.5	33121.2
24.52	32758	32988.2	33011.9
24.56	33150.3	32878	32776.8
24.6	33038.3	33514.9	32826.3
24.64	32926.1	32597.4	32717.1
24.68	33008.5	33274.1	32770
24.72	32979.8	33112.6	32462.4
24.76	33160.8	32887.6	32787.2
24.8	33302.6	33276.4	32769.5
24.84	33142	33420.1	32763.6
24.88	33261.9	33545.3	33067.2
24.92	33389	33192.8	32665.5
24.96	33342.4	33707	32604.8
25	33081.4	33212.5	32990.6
25.04	33430.6	33306.3	32911.1
25.08	33190.5	33332.4	32990.7
25.12	32970.1	33342.6	32938.8
25.16	33298.4	33246.8	33029.5
25.2	33327.9	33571.5	32983.2
25.24	33628.6	33613.2	32850.4
25.28	33514.3	33049.2	33140.6
25.32	33359.1	33623.7	33169.1
25.36	33359.2	33316.4	33085.3
25.4	33301.6	33287.7	32921.5
25.44	33287.5	33444.6	32902.9
25.48	33412.3	33324.5	32956.6
25.52	32778.8	33484.2	33049.5
25.56	33102.4	32941.9	32867.3
25.6	32984.6	33886.7	33218
25.64	33235.1	33358.2	33325.6
25.68	33752.6	33352.9	33288.6
25.72	33089.6	32878.6	33164
25.76	32956.7	33296.6	33127.9
25.8	32633.1	33141.2	33147.9
25.84	32957	33006.1	33151.3
25.88	33376	33178.6	33560.3
25.92	32947.7	33183.9	32960.6
25.96	32799.6	33436.6	33302.5
26	33280.3	33511.4	32901.8
26.04	33632	33211.5	32988
26.08	33357.9	33191.1	32725.2
26.12	32957.6	33161.3	32902.5
26.16	33237	32846.3	32945.8
26.2	32990.1	32779.6	32552.4
26.24	32938.9	32896.3	32977.6
26.28	33474.7	33204.2	32604.4
26.32	33305	32813	32915.9
26.36	33221	32652.5	32680.9
26.4	33634.4	32974.6	32784.3
26.44	33249	32808.7	32543.8
26.48	33168.9	33383.8	32545.9
26.52	32960.8	33203.1	32507.3
26.56	33083.3	32791.1	32608.4
26.6	33024.5	32842.7	32260
26.64	33407	33228.4	33007.2
26.68	33097.9	33078.4	32935.7
26.72	33129.3	32879.6	32131.3
26.76	32936.8	33540.6	32344.3
26.8	33014.9	33169.1	32686.8
26.84	32812.5	33272.2	32877.2
26.88	33011.2	33297.9	32930.3
26.92	33225.6	33289.9	32876.2
26.96	33281.2	33424.1	32588.6
27	32977.6	33685	33233
27.04	33051.2	33218.5	33096.7
27.08	33437.6	33270.6	32961.3
27.12	32912.4	33048	32703.8
27.16	33209.4	32827.6	32850.6
27.2	33298	33066.7	33015
27.24	33048.6	33109.9	33073.4
27.28	33246.2	33340.3	33266.5
27.32	33329.9	33108.2	33179
27.36	33227.1	33130	32910.3
27.4	32902.8	33180.2	33045.2
27.44	33041.9	33123.5	32938.1
27.48	33260.6	32640.8	32830.2
27.52	33130.4	32934.5	33142.6
27.56	33018.7	33043.1	32755.1
27.6	33025.8	32537.3	32833.7
27.64	33078.9	32712.5	32553.6
27.68	32916.9	32708.5	32600.6
27.72	32809.3	33233	32949
27.76	32966.5	32575.9	32388.1
27.8	33027.4	33127.7	32847.8
27.84	32936.6	33410.2	32653.9
27.88	33210.2	33052.9	32982.4
27.92	33270.4	32827.5	32996.6
27.96	33545.1	32865.7	32663
28	33123.4	33387	32989.7
28.04	33101.2	32972.9	32498
28.08	33201.4	32633.5	32692.3
28.12	33189.5	32525.3	32623.9
28.16	33106.1	32686.6	32624.7
28.2	33296	33172.4	32700.5
28.24	33003.6	32661.1	32713.4
28.28	33170.4	33073.6	32998.9
28.32	33161.9	33218.3	32853.5
28.36	32904.4	32700.5	32598.3
28.4	32994.5	32822.7	33322.9
28.44	32944.6	33125.4	33088.1
28.48	33264.9	33360.8	32880.3
28.52	32873.7	33076.5	32739.6
28.56	33145.1	33709.2	32820.7
28.6	32885.7	33142.8	33056.8
28.64	33047.6	33277	33239.9
28.68	33244.8	33317.7	33252.4
28.72	32941.3	33405.9	33334.1
28.76	32824	33713.1	33294.8
28.8	32833.3	33186.9	32783
28.84	32542.4	33031.9	32747.9
28.88	32879.1	33347.1	32907.6
28.92	32780.6	33210.6	32617.5
28.96	33249.8	33114.7	32512.4
29	32697.6	33262.3	32283.6
29.04	32903.6	33738.4	32743.3
29.08	32607.4	33953.3	32666.3
29.12	32940.4	33893.1	33061.6
29.16	32773.5	33578.8	33212.7
29.2	33510.3	33373	32901.5
29.24	33264.7	33871.6	32934.1
29.28	33006.7	33298.1	32668.2
29.32	32940	33841.1	33049.3
29.36	32760.4	33274.4	32646.5
29.4	33229.3	33211.5	32942.5
29.44	32914	33575.1	32667.9
29.48	32859	33302.9	32950.5
29.52	33213.1	33100.6	32645.9
29.56	32946.1	33584.1	32778.9
29.6	33221.6	33052.7	32939.8
29.64	33410.8	33328	32935.2
29.68	33068.5	33316.9	32726.3
29.72	32796.9	33293.7	32665.7
29.76	33214.8	32860.5	32977
29.8	33024.5	33277.7	32334.6
29.84	32468.8	33288.7	32311.4
29.88	32635.3	33298.4	32531
29.92	33311.6	32924.6	32647.2
29.96	32760.2	33108.4	32777.9
30	32559.5	32959.6	33000.8
30.04	32893.8	33275.7	32762.1
30.08	32754	33500	32959.6
30.12	32878.6	33497.2	32948.7
30.16	32899.3	33775.2	33050.6
30.2	32629.1	33562.1	32919.6
30.24	33152.3	33402.8	32917.8
30.28	32942.7	33174	32982.4
30.32	32768.5	33525.2	33010.7
30.36	32834.9	33704.4	33087
30.4	32886.3	33598.2	33677
30.44	32953.8	33440.5	33337.1
30.48	32902.4	33944.5	33448.5
30.52	32843.9	33924.3	32721.7
30.56	32755	34024.1	33204.3
30.6	33065	33618.6	33097.6
30.64	33073.1	33368.4	32882.1
30.68	32680	33420.6	33141.3
30.72	32906.7	33458.7	33120.7
30.76	32961.3	33349.6	32805.3
30.8	32914.8	33427.8	32985.8
30.84	33126.1	33604.3	33042.2
30.88	32880	33670.9	33130
30.92	33125	33583.9	33148.8
30.96	32885.9	33454	33522.6
31	33187.2	33625.3	33355
31.04	32905.4	33898.5	33282.2
31.08	32816.9	33772.7	33239.7
31.12	32620.8	33951.3	32916.4
31.16	32636.7	33798.1	33084.8
31.2	32332.2	33877.2	33258.5
31.24	32738.1	33605.5	33314.4
31.28	32919.6	33258.7	33134.8
31.32	33048.6	33577.1	33219.8
31.36	33122	33198.9	33161.2
31.4	33090.9	33711.4	33396.8
31.44	32478.9	33260.9	33111.8
31.48	33148	33352.1	32925.1
31.52	32928.5	33659.6	32957.9
31.56	32733	33499.1	33198.9
31.6	33059.6	33413.4	33037
31.64	33055	33289	33114.6
31.68	33181	33393.2	33131.3
31.72	32848.8	33484.8	32817.1
31.76	32965.6	33472.2	32919.3
31.8	33056.3	33652.8	32969.5
31.84	32684.5	33391.5	33337.3
31.88	32416.2	33195.3	33190
31.92	32655	32936.9	32809
31.96	32429.4	32936.6	33197.8
32	32355	33272.1	32935.4
32.04	32484.6	33337	33381.1
32.08	32724.3	33300.7	32886
32.12	32518.3	33464.5	33417
32.16	32848.4	33584.1	33252.7
32.2	32988.4	33954.9	33127.5
32.24	32984.1	33497	32750.8
32.28	32563.9	34051.5	32912.6
32.32	32895.4	33492.3	33159.8
32.36	32952.9	33468.6	32843.2
32.4	33157.5	33395.7	32739.8
32.44	32694	33607.9	33002.4
32.48	32942.3	33733.2	33274
32.52	32887.2	33773.6	33106
32.56	32615.8	33696.2	32845.1
32.6	33093	33651.1	32846.1
32.64	32893.9	33768.1	32944
32.68	32600.3	33577.3	33135.8
32.72	32565.4	33727.3	32878.9
32.76	33344.1	33545.3	32881.9
32.8	33472.4	33641.8	33101.7
32.84	32982.1	33577.3	33394.5
32.88	33434.7	33487.4	33082.5
32.92	33118.4	33556.4	33219.2
32.96	32722.8	33555.7	33388.6
33	32762.3	33883.8	33284.7
33.04	32579.2	33612.6	33074.1
33.08	32322.3	33527.7	33214.1
33.12	32577.5	33635.6	32844.8
33.16	32660.6	33230.6	33401.7
33.2	32740.1	33310.6	32919.6
33.24	33106.8	33567.8	32753
33.28	33129.1	33508.6	32674
33.32	32971.7	33343.4	32823.5
33.36	33179.3	33136.8	32716.6
33.4	32948.6	33519.6	32625.2
33.44	32916.8	33379.6	32900.3
33.48	32736.7	32794.1	32684.9
33.52	33452.9	32838.7	32950.2
33.56	33092.8	33216.4	32480.3
33.6	33119.6	33107.7	32810.2
33.64	33195.1	33082.4	32603.3
33.68	33472.3	33292.2	32701.6
33.72	32760.7	33031.7	32810.8
33.76	32894.8	33167	32780
33.8	33262.2	33636.9	32311.6
33.84	33235	33051.7	32693.2
33.88	32811.2	33123.1	32532.7
33.92	33333.3	33046.9	32480.4
33.96	33438.2	32980.1	32541.9
34	33500.9	32750.9	32945.6
34.04	33302.1	33193.6	33223.6
34.08	33176.9	32577.9	33077.4
34.12	33585.6	32173.4	32676
34.16	33395.4	33004.7	33132.3
34.2	33426.5	32379.6	32828.8
34.24	33276.6	32573.8	32658.9
34.28	33422.6	33088.5	32659.6
34.32	33235	33173.6	32493
34.36	33051	33626.9	32314.8
34.4	33050.6	33415.6	32670.5
34.44	33396.1	33315	32462
34.48	33243.6	33329.5	31984.5
34.52	33272.7	33701.5	32592.1
34.56	33414	33204.2	32519.3
34.6	33208.9	32906.6	32608.5
34.64	33198.5	33078.9	32616.8
34.68	33197.7	33232.1	32948
34.72	33562.8	33270.2	33063.5
34.76	33220	33314.7	33184.2
34.8	33157.5	33411	32612.7
34.84	33314.6	33268.2	32727.9
34.88	33263.9	33501.3	33229
34.92	33018	33640.8	33085.6
34.96	33306.4	32982.3	33102.4
35	33326.4	33622.5	33007.8
35.04	32795.1	33297	32918.9
35.08	32906.9	33291.2	32437.5
35.12	33312.7	33002.3	32764.5
35.16	33525.5	33082	32608
35.2	33250.3	33309	32619
35.24	32841.6	33185.1	32599.6
35.28	33151.8	33056.8	32789.8
35.32	33469.5	33028.2	32893.7
35.36	33187.8	33181.2	33237.6
35.4	33299.4	33331.4	33389.1
35.44	33170.1	33402.9	33136.7
35.48	33453.8	33613.7	33034.6
35.52	33039.1	33018.5	32643.9
35.56	33215.6	32773.5	33130.5
35.6	33306.8	33037.3	33001.1
35.64	32845.4	33627.2	32819.1
35.68	33070.9	33250.6	32583.8
35.72	32655.9	33117.2	32635.5
35.76	32796.5	33052.6	33112.6
35.8	32819.4	33371.5	33040.3
35.84	33009.1	32853.3	33116.2
35.88	33110.2	33001.2	33446.8
35.92	32631.8	32783	32908.4
35.96	32750.2	32749.4	33183.7
36	33076.7	32902.6	33299.5
36.04	32773.4	33087.4	33113.1
36.08	32765.8	33138.8	32932.8
36.12	32782.3	32924.1	33211.6
36.16	32559.4	32794.3	33121.6
36.2	32798.2	33400	33166.3
36.24	32840.1	32795.7	33073.4
36.28	32598.8	32976.5	33215
36.32	32744.9	33048.3	33432.1
36.36	32983.5	32823.4	33151.4
36.4	32932.5	32900	32912.7
36.44	32786	32420.1	32980.3
36.48	32961.3	32888.1	32887.7
36.52	32955.8	32935.6	32609.1
36.56	32694.9	33332.8	32894.9
36.6	32761.3	33181.2	32830
36.64	32958.5	32916.5	32801.9
36.68	32987.1	32971.3	33084
36.72	32585.5	32790.1	33176.7
36.76	32765.9	33177.9	32810.8
36.8	33285	32832.6	32772.2
36.84	33310.3	32849.9	33318.1
36.88	33012.6	32760.7	33141.6
36.92	33313.4	33058.2	33327.7
36.96	33391	32812	33610.9
37	33609.7	32722.8	33258.1
37.04	33114.5	33004.3	33113.3
37.08	33529.5	32741.8	33421.3
37.12	33412.8	32673.8	33089.9
37.16	33229.1	32794.4	32960
37.2	33215	33151.9	33506.4
37.24	33023.2	32840.2	33302.5
37.28	32935.5	32636.5	33829.1
37.32	33237.5	33085.6	33660.7
37.36	33360.3	33080.5	33743.7
37.4	33257	33142.6	34365.6
37.44	33392.9	32626.4	33343.9
37.48	34192	32875.6	33563
37.52	33953.6	32768.7	33497.3
37.56	32852	32997.3	33461.3
37.6	32916	32906.9	33523.6
37.64	33183.1	33073.2	33609.5
37.68	33521.6	32869.4	33037.2
37.72	33519.2	33142	32971.6
37.76	33405.7	32658.8	33059.2
37.8	33631.8	32777.5	32888.7
37.84	33707.4	33006.5	33073.6
37.88	33133.7	32915	33384.7
37.92	33016.5	33169.9	33367.7
37.96	32775.1	32720.4	33453.4
38	32840.8	32885.7	33182.1
38.04	33371.8	33043.1	33091.5
38.08	32921.3	32828.1	32966.5
38.12	33240	32905.6	32796.1
38.16	33148	32882.4	33453.7
38.2	33262.7	32632.3	33228.1
38.24	33471.9	32419.9	33366.6
38.28	33358.1	32758.4	33458
38.32	32665.9	32406.9	33409.7
38.36	33006.6	32193.1	33233.1
38.4	33139.4	32417.3	33253.5
38.44	33330.2	32608.2	33412.1
38.48	33194.3	32700.6	33424
38.52	33053.6	32375.4	33140.6
38.56	33464.2	32611.8	32876.8
38.6	33083.4	32691.8	32866.5
38.64	33035.6	32551	33267.7
38.68	33144.1	32572.4	33071.6
38.72	32869.6	32661.4	33246.5
38.76	32889.5	32506.8	33440.4
38.8	33462.5	32329.1	33561.8
38.84	33198	32589	33062.3
38.88	33297.7	32682.9	33435.4
38.92	33075.1	32473.5	33116.9
38.96	32951.5	32548.5	33416.5
39	32869.4	32527.7	33264.1
39.04	33339.1	32527.9	33515.3
39.08	32967.2	32692.2	33664.8
39.12	33146	32832.1	33223.4
39.16	33115.8	32335.7	33275.6
39.2	33020.8	32530.8	33519.1
39.24	32666.4	32581.4	33601.4
39.28	33064.7	32530.4	33143.9
39.32	33027	32640.1	33112
39.36	33029.6	32874.1	33310.3
39.4	32816.9	32949.1	33597.1
39.44	32607.7	32875.7	33508.5
39.48	32986.4	32942.5	33693.4
39.52	32877.2	32682.4	33160.5
39.56	32763.4	32647.1	32899.9
39.6	32700.5	32842.5	33330.3
39.64	32749.9	33015.2	33539
39.68	32952.4	32899	33722.5
39.72	33091.7	32918.3	33340.1
39.76	33136.8	32758.3	33510.3
39.8	33353.1	32774	32680.4
39.84	33110.4	32689.6	33028
39.88	33757.6	32865.7	32982.6
39.92	33229.3	33099.8	32884.1
39.96	32986.7	32928.2	33425.2
40	33062.9	33060.1	32887.1
40.04	32850.1	32703.8	33483.3
40.08	33104.2	32849.4	33201.4
40.12	33352.4	33019.4	33560.9
40.16	33527.6	32929.2	33464.8
40.2	33399.1	32813.8	33553.4
40.24	33055.1	32658.6	33460.9
40.28	33203.1	32693.3	33105.9
40.32	33336.1	32853.6	33395.7
40.36	33609.6	32730.8	33813.8
40.4	33656.2	32902.3	33612.1
40.44	34102.8	32867.1	33222
40.48	33382.6	32717.7	33624.6
40.52	33851.1	32284.3	33705.4
40.56	34032.1	32611.8	33721.8
40.6	33757.9	32663.7	33681.2
40.64	33369.1	33138.8	33321.2
40.68	33433.1	32949.5	33920.3
40.72	33551.7	32565.5	33374.2
40.76	33299	32848.9	33102.9
40.8	33174.3	32488.9	33477.4
40.84	33853.1	32775	33471.1
40.88	33254.1	32082.1	33583.7
40.92	33497.1	32743.2	32944.4
40.96	33377.2	32596.8	33337.3
41	33717.2	32776.3	33286.6
41.04	33467.6	32386.2	33029.2
41.08	33270.2	32417.5	33107
41.12	33229.5	32795.4	33064.7
41.16	33581.8	32812.6	33284.9
41.2	33811.8	32567.7	33138.7
41.24	34252.2	32527.1	32793.4
41.28	34241.2	32642.4	33214.2
41.32	33564.9	32843	33193.3
41.36	33688.9	32663.2	33177.8
41.4	34047.6	33153.5	32849
41.44	33925.5	33133.2	33001.2
41.48	33974.3	32989.9	33006.1
41.52	33646.2	32979.1	33074.8
41.56	33770.2	32539.8	33135.7
41.6	33485.7	32535.3	33228.5
41.64	34283.9	32636.6	33085.1
41.68	34015.9	32378.9	33036.8
41.72	33507.2	32440.1	32995.1
41.76	33871	32246.3	33146
41.8	33609.8	32302.3	32980
41.84	33500.3	32259.4	33245.4
41.88	33566.6	32631.4	33062.4
41.92	33513.7	32649.9	33353.1
41.96	33994.5	32824	33032.2
42	33581.8	32800.2	32924.1
42.04	33894.8	32803.8	33857.5
42.08	33741.8	32776.6	33415.5
42.12	33532.9	32479.8	33733.4
42.16	33461	33102.8	33824.6
42.2	34167.6	32664.3	33884.6
42.24	33628	32394.1	33486.8
42.28	33868.5	32566.4	33688.6
42.32	33746.5	32560.6	34163.2
42.36	33332.6	32383.4	33756.2
42.4	33473.5	32306.3	33629.7
42.44	33439	32678.8	33099.4
42.48	33468.9	32337.8	33287.3
42.52	33736.3	32492.7	33698.1
42.56	33662.6	32819.2	33781.4
42.6	33394.3	32628.4	33415.9
42.64	33534.9	32806.5	33378.9
42.68	33322.4	32615.7	33807.4
42.72	33271.3	32816.6	33691.3
42.76	33779.1	32709.3	33548.9
42.8	32971.1	32490	33386.4
42.84	33283.3	32270	33597.2
42.88	33586.7	32578	33337.4
42.92	32755.1	32727.2	33320.1
42.96	33122	32280	33469.3
43	33471.3	32769.5	33573.8
43.04	33574.5	32925.7	33542.6
43.08	33437.6	32614.7	33099.8
43.12	33678.1	32805.1	33614.4
43.16	33791.5	32676.4	33528.9
43.2	34138.5	33168.7	33419.4
43.24	33936.1	32439.3	33289.5
43.28	33693.2	33093	33640.3
43.32	33981.1	32710.7	33439.9
43.36	33960	32828.4	33395.4
43.4	33711.3	32708.2	33685.1
43.44	33581.8	32706.3	33579.2
43.48	33400.5	32716.9	33547
43.52	33445.1	32493.2	33172.1
43.56	33808.7	32290.4	33686.4
43.6	33689.4	32031.1	33370.6
43.64	33322.2	32569.2	33675.8
43.68	33141.1	32452	33580.7
43.72	33288.3	32438.9	33292.8
43.76	33165.8	32467.5	33360.5
43.8	33225	32357	33700.1
43.84	33189.8	32776.6	33641.6
43.88	33438.8	32669	33508
43.92	33384.5	32509.7	33760.1
43.96	33063.2	32199	33510.5
44	33065.9	32216.8	33491.3
44.04	33288.9	32042.5	33511.8
44.08	33113.2	32372.2	33417.8
44.12	32704.7	32427	33743.5
44.16	33159.5	32284.6	33861.9
44.2	32917.3	32545.1	33210.6
44.24	33435.7	32684.1	33531.4
44.28	33141	32353.8	33559.9
44.32	32923.3	32218.1	33531.1
44.36	32991.3	32624.5	33654.6
44.4	33068.6	32287.4	33272
44.44	32872	32810.2	33394
44.48	32980.9	32555.1	33166.3
44.52	33373.3	33247.6	33308.2
44.56	33071	32534.4	33281.3
44.6	33172.5	32700.3	33109.2
44.64	32602.1	33053.5	33319
44.68	33165.3	32923.9	33901.5
44.72	32914	32943.3	33313.8
44.76	32969	33030.7	33773.8
44.8	33227.8	32615.3	34069.3
44.84	32892.6	32846.1	33641
44.88	33481	32804.1	33979.8
44.92	33096.2	32939.3	33856.6
44.96	33304.4	32740.8	33722.8
45	33417.1	32891.2	33625.3
45.04	33672.9	33426.8	33447.4
45.08	33489.2	33052.1	33627
45.12	33451.3	33077.6	33507.4
45.16	33118.8	33529	33722.3
45.2	33206.4	33215.1	34364.7
45.24	33526.5	33058.3	34041.7
45.28	33524.4	32929.3	34319.8
45.32	33556.1	33531.7	34243.5
45.36	33300	32978.3	34215.9
45.4	33568.7	32755.8	33781.4
45.44	33219	32917.3	34180.3
45.48	33336.3	32905.7	34415.8
45.52	33258.1	32494	34039.8
45.56	33354.4	33416.9	34491.4
45.6	33696.9	33201.5	33813.5
45.64	33347.2	33123.1	34137
45.68	33804	33129.5	34092.5
45.72	33687.7	33367.6	34013.8
45.76	33913.3	33506.5	33856.8
45.8	33248.2	33278.9	34086.6
45.84	33813.6	33428.9	33719.4
45.88	33389.9	33162.3	33945.3
45.92	33773.6	32963.2	33589.3
45.96	33122.6	33143.6	33999.5
46	33262.3	33290	34116.2
46.04	33304.1	33473.1	33580.5
46.08	33232.2	33250.7	33716.2
46.12	33316.8	33339.3	33440.5
46.16	33065.1	32738.7	33750.1
46.2	33190.6	32917.6	34166.3
46.24	33513.6	33213.2	33687
46.28	33441.8	33630.5	33839.8
46.32	33005.8	33463.1	33561
46.36	33483	33285.1	34084.2
46.4	33338.5	33190.6	34276.8
46.44	33387.6	33489.9	33707.9
46.48	32917.7	33158.1	33750.3
46.52	33356.2	33108.1	33728.3
46.56	33082.2	32887.6	33939
46.6	33392.6	33338.7	34032.7
46.64	32631.9	33124.6	33914
46.68	33247.1	32973.5	34229
46.72	33118.2	33398.4	33963.4
46.76	32771.9	33141.4	33384.8
46.8	33017.8	33160	33606.6
46.84	32955.5	33654.6	33617.4
46.88	32799.8	33005.8	33115.3
46.92	32684.6	33059.1	33609.6
46.96	33369.1	33111.5	33704.2
47	33088.3	33193	33936.8
47.04	33315.7	33514.8	33909.4
47.08	33269.4	33657	33856.8
47.12	33053.6	33360.7	33708.2
47.16	33204.3	33299.6	33632.7
47.2	33221.1	33716.1	33315.5
47.24	33061.7	33557.7	33686.3
47.28	33651.4	33344.8	33666.6
47.32	33127.7	33419.9	33248.2
47.36	33564.9	33258.5	33356.4
47.4	33447.2	33309.2	33719.7
47.44	33592	32967.9	34112.3
47.48	33690.3	33033.6	33595.6
47.52	33258.3	33173.1	33451.8
47.56	33288.3	33267	33712.4
47.6	33429.7	32981.2	33379.6
47.64	33494.9	33589.4	33356.2
47.68	33451.7	33613.8	33840.6
47.72	33328.3	33595.3	33385.2
47.76	33654.6	33626.3	33258.6
47.8	33471.6	33425.2	33266.3
47.84	33679.7	33597.7	33618.3
47.88	33492.9	33629.3	33350.7
47.92	33985.9	33407.7	33752.8
47.96	33357.3	33192.9	33891.3
48	33419.5	33074.7	33840.8
48.04	33397.1	33179.6	33803.9
48.08	33747.6	33042.1	33390.7
48.12	33592.8	33564.6	33450.6
48.16	33631.6	33465.8	33398.2
48.2	33529.1	33316	34378.9
48.24	33497.6	33865	34046.8
48.28	33626.2	33429.9	33681.1
48.32	33446.1	33393.8	34073.8
48.36	33916	33347.2	33624.5
48.4	33232.1	33521.7	33826.7
48.44	33787.3	33342.4	34055.8
48.48	33961	33378.5	33512.1
48.52	33718.8	33267.1	33504.5
48.56	33681	33325.2	33440.1
48.6	33109.1	33535	33660.5
48.64	33206.3	33883.5	33589.2
48.68	33211.6	33326.8	33548
48.72	33084.2	33595.3	33664.5
48.76	33237.8	33306	33843.4
48.8	33232.7	32863.6	33668
48.84	33523.1	33761.1	34109.7
48.88	33435.5	33253.8	33550
48.92	33856.3	33234.6	34048.2
48.96	33349.5	33488.9	33671.3
49	33313.5	33557.5	33776.4
49.04	33617.5	33659.8	33605.9
49.08	33480	33287.6	33772.4
49.12	33501.7	33500.6	33387.3
49.16	33167.1	33438.7	33531.5
49.2	33306.9	32944	33442.2
49.24	32930.3	32832.2	33384.1
49.28	32728.9	32966.8	33520.7
49.32	33308.5	33225	33687.2
49.36	32619.9	33078.9	34067.2
49.4	33144.4	33163.4	33637.8
49.44	33195.4	33448.5	33997.7
49.48	33287.7	33049.8	33436
49.52	33284	33266.8	33673.3
49.56	33159.8	33399.4	33827.6
49.6	33413.3	33644.3	33519.6
49.64	33229.3	33732.8	33700
49.68	33681.2	33137	33749.7
49.72	33730.6	33300.8	34261.6
49.76	33469.4	33444	33987
49.8	33395.9	33180.2	34157.7
49.84	33504.2	33152.5	33622.5
49.88	33832.5	33045.8	33591.4
49.92	33594.7	33133.9	34009.9
49.96	33793.3	33213.5	33599.1
50	33678.7	33564.4	33349.2
50.04	33187.5	33203.3	33459.6
50.08	33262.2	33568.7	33782.5
50.12	33180.7	33717.5	33260.8
50.16	33278.7	33535.8	33702.6
50.2	33354	32932.7	33806.3
50.24	33215.1	33011.6	33660.7
50.28	32980.9	33388.6	33899.5
50.32	33128.4	33326.5	33652.6
50.36	33304.8	33287.1	33570.9
50.4	33356.2	33294.9	33635.4
50.44	33297.9	33463.2	33632.7
50.48	32976.1	33370	33660.4
50.52	33563.6	33555.7	33442.2
50.56	33277.8	33741.1	33412.3
50.6	33228.7	33278.9	32976.7
50.64	33123.6	33857.7	33390.1
50.68	33219.1	33533	33675.7
50.72	33319.3	32980.4	33809.7
50.76	34173	33609.1	33762.9
50.8	34077.3	32685.8	33724.8
50.84	33559.2	33181.1	33261.1
50.88	33657.2	33139.1	33489.8
50.92	33317.1	32859.8	33662.3
50.96	33856.9	33052.7	33250.5
51	33851.2	33069.3	33579.7
51.04	32949.2	33464.2	33560.8
51.08	33296	33640.7	33556.7
51.12	33165.5	33382.3	33916.8
51.16	33263.3	33128.2	33240.8
51.2	33391.3	32977.1	33679.5
51.24	33827.2	33147.5	33273.4
51.28	33426.7	33083.1	33448.3
51.32	33058.9	33055.7	33183.4
51.36	33360	33463.7	33774.1
51.4	32754.5	33294.5	33684.4
51.44	32755.5	33344.6	33710.6
51.48	32740.2	33283.1	33952.4
51.52	33042.4	33066	33860.4
51.56	32713	32821.7	33587
51.6	33093.7	33003.6	33635.2
51.64	33157.5	33216.7	33831.8
51.68	33151.9	33202.4	33808.7
51.72	32991.7	33337.7	33599.4
51.76	33502.1	33059.4	33595.6
51.8	33461.6	33192.1	33610.3
51.84	33498.5	33253	33541.5
51.88	33173.2	32981	33420.5
51.92	33729.8	33545.6	33200.3
51.96	33623.9	33090.9	33638.5
52	33357.7	32949.7	33789.4
52.04	33580.2	33836	33870.9
52.08	33643.8	32830.4	33672.3
52.12	33641.5	32928.1	33451.2
52.16	33489.9	33226.1	33396.3
52.2	33436.6	33670.6	33849.4
52.24	34065.2	33396.3	33712.8
52.28	33804.8	33235.5	33451.1
52.32	33569.3	33469.2	33819.2
52.36	33600.5	33449	33460
52.4	33526.3	33627.8	34058.3
52.44	33346.9	32954.4	33834.4
52.48	33452.6	33216.8	33241.9
52.52	33263.1	33366.5	33305.6
52.56	33724.1	33707.4	33802.3
52.6	33396.5	33554.4	33820.3
52.64	33465.8	33687.8	33546.9
52.68	33932.6	33402.7	33447.8
52.72	33750.1	33752	33323.7
52.76	33720.7	33456.7	34002.5
52.8	33796.8	33352.5	33636.9
52.84	33439.9	33350.3	33657.4
52.88	33451.6	33237.9	33443.3
52.92	33453.1	33223.6	33786.6
52.96	33617.5	33368.5	34047.9
53	33659.9	33886	34072.7
53.04	33702.5	33785.6	33822.1
53.08	33513.7	33519.1	33942.1
53.12	33365.1	33757.3	33929.8
53.16	33443.4	33440.2	33864.6
53.2	33631.1	33435.7	33773.2
53.24	33338.7	33725.8	33424.6
53.28	33389.2	33552.3	33311
53.32	33404.2	33513.3	33791.9
53.36	33349	33728.5	33510.5
53.4	33503.5	33417.6	33359.8
53.44	33299.6	33542.4	33450.1
53.48	33288.9	32996.6	33525.3
53.52	33490.3	33911.2	33754.2
53.56	33685.5	33428.5	33273.4
53.6	33377.6	33503.3	34082.5
53.64	33268	33233.7	33852.7
53.68	33494.8	33184	33557.2
53.72	33607.5	33311.3	33982
53.76	33206.4	33184.5	33928.2
53.8	33572.6	32947.8	33486.1
53.84	33578.8	33210.3	33695.8
53.88	33952.9	33316.9	33637.5
53.92	33664.9	33067.6	33925.1
53.96	33546.3	33376	33917.5
54	33838.3	33296.2	33816.6
54.04	33534.4	32949.5	33596.2
54.08	33596.8	33055.1	33582.2
54.12	33331.8	32964.2	33877.3
54.16	33253.6	32937.9	33425.8
54.2	32945.5	33118.8	33735.2
54.24	33323.7	33234.9	33395.9
54.28	33647.9	32646.4	33291.5
54.32	33168.4	33002.4	33636.9
54.36	33264.4	32959.7	33721.8
54.4	33230.8	33514.2	33841.6
54.44	33757.9	32998.9	33457.6
54.48	33716.5	33443.5	33664.9
54.52	33690.6	32671.3	33647.1
54.56	33890.4	33266.5	33693.3
54.6	33794.4	33358.6	33593.3
54.64	33511.9	32893.8	33850.9
54.68	33475.7	32984.9	33663.3
54.72	32840.9	32689.5	34120.2
54.76	33176.6	32672.6	33570.3
54.8	33307.2	33082.3	33798.8
54.84	33318.8	32970.8	33346.1
54.88	33851.2	32692.3	33574.5
54.92	33729.7	33033.5	33706.3
54.96	34028	33080.2	33971.5
55	33855.3	32814.1	33906.4
55.04	34100.8	33371.4	33988.9
55.08	33996.7	33414.5	33564.1
55.12	33892.1	33118.9	34278.1
55.16	33983	33172.3	33927.1
55.2	34019.9	33663.3	33459
55.24	33913.2	33322.7	33675.1
55.28	34371.3	33091.6	33599.8
55.32	34270.5	33463.3	33461.3
55.36	34233.1	33085.2	33824
55.4	34436.3	33385.6	34043.3
55.44	34086.4	33243.7	33812.5
55.48	34076.9	33797.1	33716.4
55.52	33952.2	33376.9	33618.5
55.56	33707.7	33213.6	33723.1
55.6	34243.7	33712.6	33363.7
55.64	34197.6	32890.9	33651.8
55.68	33928.9	33199	33483.3
55.72	34270.5	33084	33706.7
55.76	33954.3	33364.9	33532.9
55.8	34440.7	33278.4	33578.4
55.84	34195.4	33227.6	33466.1
55.88	34114.5	32741.7	33874.2
55.92	34050.3	33149.1	33802.7
55.96	33759.5	32985.9	33654.2
56	34283.1	32876.4	33856.1
56.04	34235.2	32443.2	33515.3
56.08	33839.3	32737.7	33949.5
56.12	33761.3	33013.8	33814.3
56.16	34045.5	33168.8	33884.1
56.2	33979.7	32944.3	33667.5
56.24	33948.4	33464.7	33869.3
56.28	33658.8	33227.1	34018.1
56.32	33695.4	32873.2	33926.1
56.36	33158.8	33164.9	34075.6
56.4	33820.2	33171.2	34015.8
56.44	33805.8	33434.6	34050.8
56.48	33352.2	33516.9	33851.9
56.52	33296.2	33479.9	33986.6
56.56	33197.4	32723.1	34300
56.6	32866.7	32829.7	34007.1
56.64	33307.2	32750.4	33580.8
56.68	33393.4	32662.1	33625.3
56.72	33527.2	33120	33536.4
56.76	33687.3	32870.8	33545.8
56.8	33363.4	32969.2	33740.6
56.84	33665.7	32791.1	34305.5
56.88	33397.4	33261.8	33664
56.92	32899	32920.1	34062.2
56.96	33398.9	32583.5	33894.6
57	33629.2	32875.5	33596.6
57.04	33535.7	33145.3	33785.1
57.08	33352.9	33464.8	34227.9
57.12	33606.7	33205.1	34329.6
57.16	33693.4	32902.7	33915.9
57.2	33449.5	32919.3	33866.4
57.24	33805.1	32962.2	34006
57.28	33383.6	32820.3	34102.2
57.32	33705.1	33211.8	33461.6
57.36	33976.8	33509.6	33998.4
57.4	33725.5	33110.1	33565.4
57.44	34028.6	32613.2	33712.5
57.48	33679.5	32728.5	33659.1
57.52	34142.4	33064.1	33839.6
57.56	33518.3	33014.4	33898.9
57.6	33838.3	33047	33796.4
57.64	33704.4	32966.9	33755.6
57.68	33711.9	32666.8	34110.4
57.72	33861.5	33183.3	33531.2
57.76	33607.4	33327.3	33596.2
57.8	33582.8	33053.9	33531.4
57.84	33507	33172.7	33244.8
57.88	33836	32801.2	33553.2
57.92	33886.3	32818.1	33658.4
57.96	33572.4	33472.6	33396.5
58	33849.4	33463.3	33581.2
58.04	33578.5	33132.9	34207.9
58.08	33776.7	32843.9	34023.8
58.12	34053.3	33309.4	33703
58.16	33960.8	33558.4	33947
58.2	33602.8	33737.7	33406.8
58.24	33729.6	32968.8	33694.5
58.28	33626	32921.9	33700.6
58.32	33798.2	32982	33647.8
58.36	33969.2	33418.8	33725.9
58.4	33621.6	32963.3	33786.8
58.44	33234.1	33272.3	33831
58.48	33588.7	33393.4	33458.5
58.52	33405.5	33060.2	33758.1
58.56	33936.5	33206.2	33702.5
58.6	33766.7	33310.6	33698.7
58.64	33834	33347.7	33584.7
58.68	33618.8	33234.4	33504.1
58.72	33993.1	33139.9	33514.3
58.76	33921.4	32965.1	33684.3
58.8	33852.7	32983	33582
58.84	33555.6	33192.8	33461.8
58.88	33756.4	33057	33624
58.92	33584.5	33247	33390
58.96	33946.6	33165.2	33113.6
59	33708.4	33585.1	33522.2
59.04	33257.5	33152	33521.4
59.08	33348.2	33221.4	33452.2
59.12	33483.3	33128.4	33071.8
59.16	33565.6	33168.9	33294
59.2	33677	33113.9	33029
59.24	33305.4	32888.3	33334
59.28	33260.1	33681.2	33704.9
59.32	33381.2	33604.4	33591.3
59.36	32940.1	33297.4	33943.9
59.4	33019.4	33446.3	33642.1
59.44	33317.3	33113.8	33787.1
59.48	33244.8	33177.1	33611.4
59.52	33438.6	33101.4	33964.3
59.56	33537.1	33202.3	33885.8
59.6	33061.8	33614.2	33995.5
59.64	33209.2	33363.3	34022.1
59.68	33326.4	33041.6	34157.5
59.72	33638.2	32853.8	33798.3
59.76	33647.8	32757.1	34022.8
59.8	33357.3	33347.5	33701.6
59.84	33085.7	33072	33948
59.88	33185.8	33123.4	34084.7
59.92	33221.6	33339.1	33798.8
59.96	33369	32916.1	33523.5
60	33116	32871.7	33453.6
60.04	33393.4	32759.1	33852.7
60.08	33525.2	33069.1	33724.3
60.12	33811.1	32977.8	33407
60.16	33845.1	32859.3	33605.5
60.2	33673.1	32877.6	33772.4
60.24	33522	33076.8	33473.5
60.28	33841.2	32804.2	33439.3
60.32	33519.6	33015	33254.9
60.36	33390.1	32687	33061.8
60.4	33466.8	32884.4	33079.3
60.44	33456.5	32754.1	33585.7
60.48	33401.5	32969.6	33568.3
60.52	33045	33247.6	33435.7
60.56	33301.7	33399.1	33713.5
60.6	33166.5	33336.8	33712.9
60.64	33450.9	32704.2	33587.4
60.68	33146.1	32835.1	33824.4
60.72	32991.5	32737.5	33589.5
60.76	32868.6	33050.2	33974.6
60.8	33191.8	32741.2	33485.5
60.84	33571.5	32778.6	34203.5
60.88	33536.6	32852.3	34155.3
60.92	33508.9	32975.9	33723.1
60.96	33296.2	33348.4	33729.3
61	33097.8	33186.2	33814.6
61.04	33245.9	33460.9	33547.6
61.08	33303.6	33645.9	33567.5
61.12	33845.3	33396.6	33559.7
61.16	34138.7	33226.6	33186.9
61.2	33317.1	32931.9	33186
61.24	33596	33214.6	33301.1
61.28	33950.6	33236.9	33469
61.32	33588.2	33340.9	33635.9
61.36	33336	33466.4	33529.2
61.4	33334	33013.2	33774.1
61.44	33968	33389	33913.2
61.48	34069.2	33308.9	33518.8
61.52	33658.2	33104.3	33654.4
61.56	33616.6	33186.8	33071.2
61.6	33817.7	33261.3	33457.3
61.64	33721.3	33318.1	33183.2
61.68	33889.6	33575.4	33721.8
61.72	33486.6	32955.7	33387.5
61.76	33636.1	33496.1	33568.5
61.8	33426.8	33601.4	33317.5
61.84	33254.5	33392.1	33513.6
61.88	33538.8	33581.4	33026.5
61.92	33576.1	33516	33411.6
61.96	33518.6	33567.5	33536.2
62	33153	33382.1	33448.2
62.04	33366.5	33365.8	33183.1
62.08	33633.3	33195.3	32725.9
62.12	33295.9	32803.7	33337.2
62.16	33382.2	32853.4	33127.4
62.2	33417.4	33291	33092.8
62.24	33619.4	33420.3	32950.2
62.28	33668.2	33286	33376.8
62.32	33403.4	33537.6	33254.7
62.36	33366.6	33600.7	32582.9
62.4	33629.4	34006.1	32845.9
62.44	33147.3	33489.2	32821.9
62.48	33324.8	32997.7	32758.6
62.52	33307.1	33015.8	33192.9
62.56	33511.4	33192	32866.9
62.6	33542.4	32850.4	32782
62.64	33410.2	33050.4	32711.8
62.68	33590.8	33023.4	32738.8
62.72	33772.7	32822.6	32690.5
62.76	33477	33103.7	32879.9
62.8	33379.2	33509.8	33112.4
62.84	33398.9	33419.2	32857.9
62.88	33367.7	33299.9	32544.3
62.92	33420.6	33128.3	32697.1
62.96	32962.6	33170.4	32708.6
63	33485.2	33854.5	32363.1
63.04	33783.1	33285.9	32913.5
63.08	33374.8	33281.5	33017
63.12	33686.5	33181.6	32713.1
63.16	33595.3	33402.7	32981.7
63.2	33732.3	33520.4	33266.3
63.24	33566	32794.8	33241.9
63.28	33747	33212.4	33196.1
63.32	33810.6	33206.7	33105.5
63.36	33894.4	33315.6	33087.6
63.4	33663.7	33692.7	32779.2
63.44	33400.3	33495.7	32662.9
63.48	33481.6	33534.4	32591.4
63.52	33411.2	33631.2	32906.5
63.56	33506	33675.8	33408.7
63.6	33349.4	33434.7	32713.9
63.64	33465.2	33091.2	32891.5
63.68	33698.8	33563.6	32748
63.72	33594.9	33508	32664.2
63.76	33626.5	33306.7	32797.6
63.8	33845.3	33201.9	32859.1
63.84	33608.6	33187.5	32673.1
63.88	33474.1	33440.7	32677.5
63.92	33737.8	33198	32690.7
63.96	34016.3	33213.2	32874.6
64	33800.4	33075	32850.1
64.04	33371.4	33288.3	32869.3
64.08	33946.5	32827.2	32703
64.12	33486.9	32770.9	32680.8
64.16	33837.2	33122.5	32606.5
64.2	33705.9	33112.3	33058.6
64.24	33789.6	33197.5	33164.8
64.28	33666.1	33080.6	32615.6
64.32	33862.6	32806.1	33068.3
64.36	33893.1	32924.9	33229
64.4	33782.8	32790.4	33196.8
64.44	33910	33453.9	33396
64.48	33683.4	32561.7	33454.3
64.52	33967.7	33051.4	33296.3
64.56	34040.4	32898.2	33524.4
64.6	33660.2	32989.9	33229.2
64.64	33527.4	33110.4	33363.1
64.68	33560.1	32727.2	33040
64.72	33194.6	33227.1	33403.1
64.76	33475.3	33289.1	33285
64.8	33803.3	33172.3	33452.1
64.84	33304.5	33029.2	33205.9
64.88	33319.6	32656.1	32770.3
64.92	33504.5	32991.5	32888.6
64.96	33722.8	33263.2	33118.4
65	33597.4	32771.4	33707.7
65.04	33237.3	33283.2	33287.5
65.08	33282.8	33314.9	33368.4
65.12	33570.2	33423.2	33597.7
65.16	33953.9	33454.6	33465.1
65.2	33948.3	33429.5	33723.6
65.24	33955.8	33530.4	33449.1
65.28	33775.2	33491.8	33019.7
65.32	33658.1	33563.5	33300.8
65.36	33502.1	33174.1	33201.7
65.4	34308.5	33331.4	33181.1
65.44	33838.6	33261	33329.6
65.48	34037.8	33523.1	32961.8
65.52	33996.2	33394.3	33325.4
65.56	34219.7	32711.2	33112.4
65.6	34139.3	32919.4	33276.3
65.64	33539.1	33127.8	32849.4
65.68	33605	33209.5	33624.3
65.72	33590.2	32644.1	33200
65.76	33597	32910.5	33526.5
65.8	33406.2	32788.7	33499.1
65.84	33373.8	32830.1	33247.5
65.88	33381.1	33299	33377.2
65.92	33199.2	32914.4	33260.1
65.96	33509.9	32613.6	33068.6
66	33649	33139.9	33430.4
66.04	33718.1	32971.9	33698.8
66.08	33334	33165.4	33749.5
66.12	33463.1	32854.2	33305.5
66.16	33691	32866.9	33748.2
66.2	33472.1	33109.1	33492.2
66.24	33109.3	33243.5	33472.4
66.28	33410.2	32764.1	33509.6
66.32	33670.9	33097.3	33137.7
66.36	33635.8	32957.8	33053.6
66.4	33999.5	33042.3	33134.1
66.44	33576.1	32908.4	33103.1
66.48	33883.5	33070.3	33195.1
66.52	33696	33066.1	33405.1
66.56	33477.6	33219.4	33197.7
66.6	33403.5	33287	33201.4
66.64	33627.6	33002.6	33434.5
66.68	33639.5	32900.6	33621
66.72	33549	33038	33548.6
66.76	33828.9	33039.6	33772
66.8	33595.6	32903.2	33055.3
66.84	33425.8	33006.7	33283.4
66.88	34035.3	32884.5	33351.8
66.92	33746.4	32983.6	33160.9
66.96	33857.6	33114.9	33591.7
67	33406.4	33324.5	33411.1
67.04	34097.1	32938.8	33242
67.08	33798.5	32797.8	32997.8
67.12	33562.3	32921.7	33185.5
67.16	33885.3	32787.3	33143.3
67.2	33708.4	33199.6	33299
67.24	33835	33544.5	33208.5
67.28	33763.8	32949.6	33078.8
67.32	33600.7	32839.5	33507
67.36	33179	32937.7	33165.4
67.4	32895.9	33047.9	33594.2
67.44	33091.8	32949.3	33471.4
67.48	33637.4	33040.1	33641.4
67.52	33700.8	32640.4	33283.7
67.56	33265.2	32930.1	33579.9
67.6	33339.4	33098.5	33041.5
67.64	33403.3	33490.2	33490.6
67.68	34000.5	33113.1	33738.3
67.72	33302.4	32779.1	33742.9
67.76	33873.4	33120.8	33858.5
67.8	33763.3	33222.5	33683.6
67.84	33778.4	33561.5	33571.1
67.88	33370.9	33015.4	33495.6
67.92	33607.2	33026.8	33489.5
67.96	33765.6	32963.1	33677.6
68	33865.9	32593	33432.3
68.04	33707	32631.9	32762.8
68.08	33891.4	32697.4	33148.1
68.12	33874.1	33128.8	33759.9
68.16	33830.8	32910.2	33348.2
68.2	34241.6	33409.1	33326.1
68.24	33828.4	33225.6	33233.1
68.28	33868.7	33093.6	33466
68.32	33893.2	32693.2	33232.4
68.36	33893.4	33255.7	32971.1
68.4	33783.5	32783.8	33507.4
68.44	33943.9	32982.9	33036.1
68.48	34366.8	32801.9	33339.2
68.52	33737.1	33216.4	33195.6
68.56	33593	33473.8	33153.7
68.6	34267.6	32717.9	33536.3
68.64	34029.1	33133.8	33273.8
68.68	33681.9	33024.9	33598.4
68.72	33548.4	33089.6	33423.3
68.76	33187.6	33517.2	33916.8
68.8	33729.8	33148.4	33579.9
68.84	33911.7	32819.9	33745.9
68.88	33615.2	32729.3	33235.3
68.92	33643.1	33282.2	33338.2
68.96	33652.7	33024.9	33274.2
69	33566.3	33169.7	33069.3
69.04	33665.7	33304.3	33239.6
69.08	33514.8	33120.1	33364.5
69.12	33467.1	33364.3	33523.8
69.16	33558.4	32969.6	33230.9
69.2	33502.6	33533.7	33110.5
69.24	33461.9	33173.7	33078.2
69.28	33636.7	32980.2	33049.1
69.32	33366.4	33443.2	32887.9
69.36	33497.8	33464	33060.1
69.4	33486.7	33254.5	33080
69.44	33761.9	33086.6	33129.2
69.48	33475.2	33121	33235.3
69.52	33525.1	32819.1	33523.4
69.56	33417.5	33204.1	33481.3
69.6	33642.7	33309.2	33538.2
69.64	33643	33426.4	33137.2
69.68	33954.1	33035.4	33226.9
69.72	33745.9	33843.3	33556.9
69.76	34079.6	33231.2	33554.6
69.8	33726.7	33597.9	33598.4
69.84	33973.3	33347	33559.5
69.88	34013.8	33107.3	33956
69.92	34018.7	33402.6	33427.6
69.96	34041	33307.4	33441
70	33512.3	32929.4	33835.6
70.04	33905.1	33202.7	33563.1
70.08	33749.9	33240.6	33536.5
70.12	33996.5	32832.3	33268.9
70.16	33371.2	33144.7	33593.4
70.2	33606.8	33087.3	33236.2
70.24	34010.6	33001.4	32916.8
70.28	33583.2	33095.2	33374.2
70.32	33231	32816.4	33573.7
70.36	33440.5	33291.8	33546.5
70.4	33212.3	32909.9	33373.1
70.44	32972.2	33258	33513.1
70.48	32907.4	33355.9	33235.1
70.52	33543.8	33355.7	33508.9
70.56	33266.5	33395.4	33621.1
70.6	33506.2	33233.8	33421.6
70.64	33320.3	33435.1	33555.8
70.68	33013.8	33570.9	33619.9
70.72	33074	33016	33666.2
70.76	32530.4	33628.9	33452
70.8	33175.2	33565.7	33478.6
70.84	32876.2	33423	33446.4
70.88	33079.7	33222.5	33450
70.92	33227.2	33572.9	33649
70.96	33240.4	32863	33368.3
71	33265.3	33245.9	32989.9
71.04	33166.4	33197.8	33425.7
71.08	33373.5	33066.8	33046.7
71.12	32633.8	33137.2	32816.2
71.16	33076.6	32825.6	33157.5
71.2	33422.5	32848.4	33304.9
71.24	33739.8	32988.7	33612
71.28	33205.6	33245.8	33406.3
71.32	33358.2	33049.5	33847
71.36	33608.2	32863	33289.9
71.4	33280.2	32543	33574.5
71.44	33357	33093.9	33340.3
71.48	33521.8	33316.5	33338.8
71.52	33065.8	32702.1	33265.1
71.56	32941.9	32960.1	33296
71.6	33115.8	33006.1	33304.7
71.64	33311	32886.5	33284.8
71.68	32875.9	33045.6	33713.2
71.72	33053.2	32994.7	33204.8
71.76	33204.1	32535.1	33621.5
71.8	33005.5	32978.3	33335.2
71.84	33204.4	33012.3	33655.7
71.88	33129.4	33299.5	33376.7
71.92	32957.1	33115.2	33624.1
71.96	33185	32665.3	32945.1
72	33019.3	32900.4	33217.8
72.04	33346.1	33054.3	33645.1
72.08	33277.1	33082.2	33294.1
72.12	33098	33092.7	33781.1
72.16	33309	32776.6	33957.9
72.2	33236.6	33093.2	33631.5
72.24	33256.1	32969.9	33606.9
72.28	33260.8	32853.7	33801.9
72.32	33384	32874.6	33542.3
72.36	33531.9	32977.8	33951.5
72.4	33729.4	33024.6	34013.4
72.44	33927.4	33030.4	34056.9
72.48	33922	32755.2	33893.5
72.52	33375.7	32661.5	33590.4
72.56	33624.3	32880.8	33381.6
72.6	33117.9	33046.8	33741.7
72.64	33188.6	32809.3	33508.5
72.68	33208.9	32757.9	33700.7
72.72	33361	32822.9	33628.8
72.76	33662.9	32954.3	34292.7
72.8	33532.7	32878.9	33771.2
72.84	33630.5	33366.5	33545.1
72.88	33908.7	33437.3	33337.5
72.92	33550.8	33403	33319.3
72.96	33825.2	33641.5	33301.2
73	33657.5	33483.4	33525.7
73.04	33713.1	33029.9	33444.9
73.08	33160.1	33485.6	32997.2
73.12	33116.5	33001.7	33069.3
73.16	33715.5	33151.1	33348.9
73.2	33750.2	33280.1	32943.5
73.24	33210.6	33530.9	32814.4
73.28	33593.5	33592.4	33225.4
73.32	33508.1	33697.9	33531.3
73.36	33478.1	33280	33726.4
73.4	33643.6	32860.9	33724.6
73.44	33469.1	33076.5	33449.6
73.48	33819.6	32853.1	33573
73.52	33438.3	33368.5	33303.9
73.56	33256.4	33617.3	33166.8
73.6	33287.8	33608.4	33316
73.64	33019	33131.5	33366.9
73.68	33422.4	33692.9	33185.8
73.72	33399.5	33662.1	32745.5
73.76	33562.5	33279.5	33131.3
73.8	33479	33267.9	33620.3
73.84	33541.2	33108.1	33101.1
73.88	33679.8	32994	32985.1
73.92	33491.6	33301.3	32996.4
73.96	34057.8	33433.3	33411.2
74	33766.2	33010.2	33056.2
74.04	33521.5	33601	33160.7
74.08	33664.2	33353.2	33066.2
74.12	33602	33510.3	33317.9
74.16	33794.5	33320.1	33175.1
74.2	33349.4	33406.8	33424.4
74.24	33551.2	33313.7	33006.8
74.28	34152.6	32962.7	33175.4
74.32	33657.4	33024.5	33452.3
74.36	33953.6	32686	32992.6
74.4	34019.8	32849.4	33239.2
74.44	33490.6	32805.2	33032.9
74.48	33358.3	32905.8	33196.8
74.52	33238.9	32974.6	33235.7
74.56	33459.6	32836.9	33398.4
74.6	33670.8	33229.1	33252
74.64	33413.8	32911.9	33570.8
74.68	32985.1	32687.6	33844
74.72	33097.8	32774	33930.6
74.76	32944	33103.4	33758.1
74.8	32787.8	32978.2	33571.7
74.84	32853	33256	33843.5
74.88	32891.4	33097	33514.7
74.92	33115.5	33263.8	33755.5
74.96	32959.8	33137.4	33184.9
75	33119.2	32887.1	33734.6
75.04	33166	32898.1	33840.3
75.08	33415.6	33366.4	33876
75.12	33649.7	33056.2	33962.1
75.16	33122.6	33071.6	34188.3
75.2	33139.3	32864.9	33989.7
75.24	33603.2	33234.3	33811.7
75.28	33595.3	33064.3	33759.8
75.32	33491	33237.8	33916.8
75.36	33736.6	32881	34042
75.4	33440.3	32738.9	33637.1
75.44	33397.4	33245	33654.6
75.48	33646.4	32858.8	33692.9
75.52	33471.6	33062.9	33830.8
75.56	33672.6	33300.4	33991
75.6	33085	32973.8	34152.7
75.64	33075.9	33283.1	33649.1
75.68	33512.2	33446.6	34065
75.72	33637	33436.2	33854.6
75.76	33357.5	33251.8	33639.8
75.8	33505.7	33676.1	33942.4
75.84	33334	33424.5	33790.6
75.88	33143.4	33361.6	33980.1
75.92	33485.5	33785.1	34207.2
75.96	33150.2	33314.3	34099
76	33169.5	33186.4	34193.9
76.04	32939.6	33320.5	34109.2
76.08	33429.2	33507.9	33797.6
76.12	33441.9	33345.8	33878.3
76.16	33195.8	33278.8	33724.5
76.2	32981.2	33324.4	34168.3
76.24	32867.6	33235.8	33378.3
76.28	33234.4	32906.8	33863.8
76.32	32890.3	33368.7	33912.9
76.36	33202.8	33300.3	34143.7
76.4	33194.4	33830.6	33520.2
76.44	33095.3	33608.3	33579.8
76.48	32996.9	33346.6	33774.2
76.52	33014.6	33353.5	33870.5
76.56	33369.2	33225.5	33105.8
76.6	33535.9	33306.4	33774.4
76.64	33215.4	33278.6	33837.8
76.68	33485.5	33791.2	33300.3
76.72	33725	33395.4	33516.6
76.76	33779.8	33486.7	33853.4
76.8	33562	33596.1	33623.6
76.84	33332.4	33280.9	33594.2
76.88	33695.7	33172.4	33635.5
76.92	33625.6	33341.9	33819.4
76.96	33338.8	33164.8	33530.6
77	33555	33102.6	33999.1
77.04	33332.1	33174.2	33912.9
77.08	33368.7	33099.6	34017.8
77.12	33222.4	33358.9	33640.2
77.16	33303.4	33373.8	33659.2
77.2	32959.3	33388.4	34300.2
77.24	32932.9	33034.8	33973.2
77.28	33157.2	33384.7	33962.4
77.32	33054.3	33627.5	33421.4
77.36	33011.7	33674.7	33413
77.4	33084.8	32724.9	33664.6
77.44	32705.3	33064.8	33710.4
77.48	33020.8	32767.9	33925.4
77.52	32826.3	33342	33716.9
77.56	33147.9	32995.6	34259.3
77.6	33108.9	33353	33584
77.64	32833.7	33277.3	33541.9
77.68	32913.2	33112	33451.2
77.72	32940.3	33239.2	33819.9
77.76	32538.5	33029.1	33699.8
77.8	33268.1	33318.7	33666.3
77.84	33008.8	33154.5	33847.7
77.88	32960.6	33253.6	33921.6
77.92	33214	33168.3	34246.4
77.96	33123.3	33608.2	34480.3
78	32991.7	32949.6	34267.1
78.04	33259.2	33698.8	34050.1
78.08	32883.5	33000.4	34104
78.12	32939.3	32913.9	33905.3
78.16	33215.1	33059.7	34287.1
78.2	33374.3	32878.7	33600.1
78.24	33234.4	32787.6	34058.8
78.28	33378.6	32784.8	33693.9
78.32	33440.5	32902.4	33985.3
78.36	33133.7	32679.5	33440.7
78.4	32585.3	32542.3	33731.7
78.44	32813.7	32941.7	33598.9
78.48	33586.6	33053.5	33596.2
78.52	33363.9	32804	33886.8
78.56	33723.2	33066.6	34189.7
78.6	33607.5	33610.3	33983.1
78.64	33338.7	33221.6	34121.1
78.68	33261.6	33135.8	34089.2
78.72	33036.1	33267.7	33765.6
78.76	33130.6	33184	33583.7
78.8	33293.2	33145.3	34293.3
78.84	33421.7	32950.4	33769.2
78.88	32864.2	33106.5	33376.3
78.92	33346.8	33240.8	33621
78.96	33273.9	33264.2	33750.8
79	33148.7	33221	33360.8
79.04	32698.1	33175.6	33474.4
79.08	32793.8	33304.7	33634.7
79.12	33036.5	33117.3	33471.7
79.16	33158	32641.5	33377.2
79.2	32836.9	33278.6	33465.3
79.24	33134.4	33807.2	33479.3
79.28	33293.1	33461.2	33334.6
79.32	32898	32799	33559.6
79.36	33026.5	33116.2	33486.2
79.4	32873	32899.6	33730.1
79.44	33274.3	32783.2	33876.6
79.48	33204.4	32950.7	33935.7
79.52	33427.5	32940.2	33695.1
79.56	33142.4	32996.1	33403.9
79.6	33087.4	32868.4	33451.6
79.64	33077.5	33187.9	33806.8
79.68	33257	33228.3	33593.5
79.72	32863.8	33002.3	33406.5
79.76	32488.1	32684.2	33546.6
79.8	32809.7	32747.2	34123.9
79.84	33218.8	32878.1	33907.1
79.88	33245.6	33209.7	33535.6
79.92	32837.3	33262.3	33669.8
[truncated: 3,002 more rows]

## Sheet: SASA-per residue
	Free-NtMGAM Residue No.								DSK-NtMGAM Residue No.								Acarbose-NtMGAM Residue No.
Time(ns)	334	443	526	542	575			Time(ns)	334	443	526	542	575			Time(ns)	334	443	526	542	575
0	335.788	252.697	341.987	270.165	321.051			0	335.788	252.697	341.987	270.165	321.051			0	335.788	252.697	341.987	270.165	321.051
0.04	348.106	251.969	349.726	269.306	311.556			0.04	332.859	256.358	320.883	271.828	313.534			0.04	331.787	249.454	341.327	260.118	308.366
0.08	345.757	253.028	341.806	271.502	310.444			0.08	331.148	255.435	324.733	268.443	309.216			0.08	332.843	262.966	347.409	267.157	314.37
0.12	347.804	253.86	346.153	268.253	315.657			0.12	339.955	254.165	337.579	271.939	306.574			0.12	347.94	258.12	340.863	254.802	318.716
0.16	352.887	250.833	347.122	270.222	309.605			0.16	334.343	257.383	339.595	265.311	322.267			0.16	339.077	257.584	346.78	261.868	316.908
0.2	341.161	254.974	351.848	266.011	317.412			0.2	331.582	251.836	328.601	267.155	310.667			0.2	326.567	254.911	339.691	266.599	314.681
0.24	331.159	261.041	351.708	266.663	313.063			0.24	335.598	257.638	325.93	269.058	313.863			0.24	340.262	258.546	339.331	268.105	311.755
0.28	331.77	259.19	348.554	272.945	308.132			0.28	329.787	254.82	330.889	268.349	307.261			0.28	337.815	265.496	337.782	253.889	321.048
0.32	327.997	253.529	346.184	262.473	312.415			0.32	336.302	257.203	328.312	263.024	317.202			0.32	337.584	255.133	346.36	261.956	308.269
0.36	330.959	255.118	348.673	263.913	317.676			0.36	339.638	258.107	329.082	268.622	316.744			0.36	334.98	258.47	335.203	255.482	314.988
0.4	349.173	255.77	349.384	261.588	309.909			0.4	350.015	254.211	328.093	268.418	319.721			0.4	336.215	256.735	340.308	261.642	313.124
0.44	326.175	262.357	348.349	269.676	315.123			0.44	344.778	255.085	326.718	270.956	306.166			0.44	342.122	253.512	337.993	261.827	313.165
0.48	336.413	259.441	354.132	265.025	309.237			0.48	344.824	254.921	323.853	268.866	303.25			0.48	338.835	261.643	351.532	262.08	315.644
0.52	326.498	253.533	344.766	266.21	309.187			0.52	342.15	252.414	328.756	264.177	306.415			0.52	336.52	259.583	335.184	258.063	305.036
0.56	332.959	252.434	346.244	268.548	308.18			0.56	344.364	256.972	339.846	264.652	312.972			0.56	334.228	258.84	342.322	261.585	313.098
0.6	330.371	254.649	347.292	265.909	306.915			0.6	343.9	255.367	333.611	266.061	315.212			0.6	334.921	255.903	348.056	254.873	310.67
0.64	336.31	254.905	340.362	270.708	311.95			0.64	342.199	257.434	325.971	266.125	307.217			0.64	337.432	257.61	338.526	259.668	316.937
0.68	336.222	255.848	346.102	268.991	310.339			0.68	343.848	253.225	337.195	268.734	316.229			0.68	342.088	256.943	343.148	261.438	318.369
0.72	344.245	252.926	349.192	264.924	307.678			0.72	346.488	259.328	328.901	266.907	313.734			0.72	342.605	259.633	339.04	257.984	317.933
0.76	323.356	258.424	343.902	268.18	308.344			0.76	337.851	255.119	330.847	268.915	308.967			0.76	338.958	262.131	346.339	267.046	317.874
0.8	330.419	253.848	339.582	268.073	310.609			0.8	344.542	257.775	331.607	269.56	306.58			0.8	333.527	254.456	343.034	255.188	312.499
0.84	331.431	256.75	340.352	267.701	312.071			0.84	336.819	256.431	329.872	268.542	316.871			0.84	338.813	252.481	346.408	257.962	317.19
0.88	329.079	260.701	341.085	268.412	312.76			0.88	348.849	257.839	331.227	266.918	307.422			0.88	335.404	263.01	344.67	255.937	308.375
0.92	331.03	258.798	347.356	261.183	307.514			0.92	340.432	251.035	333.984	268.253	313.496			0.92	329.799	253.909	339.702	263.244	311.523
0.96	332.615	257.467	349.72	262.865	299.299			0.96	336.997	257.36	322.592	264.884	310.886			0.96	336.243	256.556	341.754	267.339	317.35
1	343.498	258.717	339.293	259.518	313.844			1	346.037	257.06	323.684	266.946	306.995			1	332.455	265.071	343.14	261.347	318.332
1.04	332.105	253.28	351.137	266.875	317.867			1.04	337.429	258.771	327.202	266.01	312.693			1.04	334.533	261.764	349.374	266.605	299.413
1.08	334.545	259.188	346.982	264.783	307.229			1.08	345.844	259.242	324.708	266.907	306.923			1.08	335.696	259.976	339.851	256.003	322.125
1.12	322.34	255.11	358.111	269.091	303.12			1.12	351.629	256.572	327.117	265.331	307.358			1.12	332.561	258.959	344.75	261.135	316.56
1.16	327.691	260.535	339.741	264.29	308.567			1.16	339.289	255.623	326.474	265.921	311.102			1.16	336.13	262.325	344.089	262.928	316.064
1.2	322.622	253.045	343.742	268.645	306.178			1.2	342.486	256.577	326.703	270.837	307.401			1.2	339.764	264.711	342.981	259.751	309.301
1.24	320.877	259.672	348.184	262.372	303.704			1.24	347.062	253.132	323.28	262.904	308.627			1.24	331.248	254.414	336.958	261.718	293.96
1.28	343.881	252.329	346.106	269.356	307.391			1.28	340.531	253.568	323.244	273.809	311.561			1.28	339.86	260.387	343.652	261.867	309.068
1.32	321.908	256.409	339.602	271.023	321.122			1.32	341.981	255.396	328.62	270.703	308.802			1.32	339.446	253.247	346.339	260.071	303.554
1.36	331.742	260.72	349.301	264.461	311.188			1.36	337.178	254.106	322.639	265.113	308.606			1.36	334.765	258.007	341.202	260.506	312.484
1.4	333.143	256.268	338.55	271.169	307.249			1.4	330.041	257.2	335.15	267.966	314.184			1.4	336.701	262.313	338.787	265.543	313.841
1.44	326.501	264.096	332.849	269.505	320.076			1.44	336.327	250.121	329.392	268.512	320.518			1.44	329.687	259.759	340.403	264.755	312.743
1.48	334.156	260.728	348.385	265.231	315.734			1.48	344.839	259.554	329.676	267.479	308.093			1.48	325.154	259.83	345.557	258.136	312.985
1.52	332.985	258.803	342.302	262.642	309.307			1.52	339.995	254.06	331.762	270.253	304.636			1.52	334.466	257.306	346.977	257.995	311.609
1.56	329.332	252.029	345.018	266.184	309.892			1.56	331.327	255.977	331.485	263.761	315.243			1.56	330.011	263.212	345.316	257.29	313.316
1.6	335.049	253.277	342.975	268.626	317.282			1.6	339.516	257.087	332.263	268.351	312.177			1.6	333.513	256.928	338.608	262.289	313.766
1.64	337.997	255.835	343.107	266.151	307.289			1.64	341.124	256.195	326.472	269.214	312.805			1.64	328.564	260.813	339.699	261.99	313.725
1.68	334.964	257.608	343.099	263.599	303.883			1.68	342.697	252.721	330.254	267.091	310.1			1.68	331.886	259.303	337.204	259.922	316.443
1.72	331.727	256.032	337.168	264.6	305.092			1.72	346.375	254.872	327.159	272.049	310.368			1.72	332.878	262.198	338.16	262.228	316.517
1.76	328.653	255.02	349.387	264.875	311.268			1.76	339.652	256.677	331.054	267.978	311.588			1.76	321.678	257.718	339.865	256.957	317.502
1.8	337.221	257.015	348.376	263.157	307.736			1.8	342.031	255.988	331.455	264.059	305.601			1.8	329.716	253.158	340.172	257.661	314.435
1.84	328.114	254.224	341.108	269.076	306.135			1.84	344.948	256.463	322.925	264.244	306.892			1.84	331.566	255.306	336.61	256.12	315.655
1.88	324.217	261.602	339.859	268.242	303.944			1.88	332.312	254.798	329.297	268.657	309.365			1.88	328.416	260.885	344.819	266.485	315.902
1.92	341.47	261.181	345.03	264.149	306.855			1.92	343.076	254.689	322.57	264.934	307.812			1.92	331.287	264.119	342.067	263.877	310.074
1.96	327.905	256.17	349.351	260.251	309.431			1.96	338.148	253.809	327.594	265.073	311.788			1.96	326.298	260.183	337.878	261.2	311.606
2	323.06	256.452	345.619	270.498	302.168			2	341.095	257.734	323.532	262.177	311.95			2	334.628	256.613	347.708	258.76	305.302
2.04	324.367	258.115	350.714	258.926	313.315			2.04	335.507	252.638	333.491	270.199	307.785			2.04	337.633	259.682	346.401	255.366	318.19
2.08	332.786	258.748	341.184	264.592	315.173			2.08	341.699	255.739	326.663	264.184	316.716			2.08	327.473	257.282	339.823	256.527	315.428
2.12	327.496	255.483	344.08	271.87	321.378			2.12	337.123	258.276	329.907	268.061	319.672			2.12	338.626	256.042	349.28	259.493	312.426
2.16	339.446	257.555	354.423	269.67	313.948			2.16	336.587	257.184	335.774	272.155	314.957			2.16	320.952	254.948	345.181	266.51	314.739
2.2	327.321	255.944	351.056	269.194	311.22			2.2	335.52	256.608	324.553	266.439	308.656			2.2	332.538	259.342	342.158	259.793	316.411
2.24	330.415	257.685	344.867	260.28	297.508			2.24	339.417	259.367	332.682	272.389	314.513			2.24	338.739	257.248	339.701	253.738	301.372
2.28	332.749	255.435	336.454	273.798	306.562			2.28	336.112	258.285	328.437	266.84	316.286			2.28	342.5	258.389	342.54	258.744	306.815
2.32	338.741	262.282	343.028	269.534	308.989			2.32	338.193	257.084	328.8	263.64	315.431			2.32	322.966	254.832	339.764	262.596	313.555
2.36	337.469	246.817	357.965	266.202	317.436			2.36	333.309	252.912	331.654	264.997	312.734			2.36	331.208	248.557	341.96	262.29	316.546
2.4	333.118	255.922	339.981	270.513	300.799			2.4	336.926	257.507	335.705	267.055	313.183			2.4	342.568	251.195	340.555	266.181	312.299
2.44	341.106	258.015	341.544	266.753	307.187			2.44	335.629	254.458	333.946	263.472	313.803			2.44	333.732	258.756	347.875	258.119	307.281
2.48	325.976	260.571	341.463	270.48	307.534			2.48	333.584	251.968	332.877	265.322	309.068			2.48	341.652	262.121	339.089	252.7	301.117
2.52	331.996	262.276	338.962	272.847	309.534			2.52	334.138	256.431	325.209	269.392	311.064			2.52	341.355	264.734	338.415	261.769	303.738
2.56	327.786	249.198	345.95	269.526	311.785			2.56	346.109	254.166	331.543	269.192	305.666			2.56	341.374	260.301	342.863	264.204	307.715
2.6	334.938	260.919	344.669	268.74	307.05			2.6	346.925	261.033	333.322	271.575	318.731			2.6	333.548	257.207	333.424	264.792	312.273
2.64	335.747	262.627	352.741	268.89	309.299			2.64	335.186	256.153	326.868	268.913	311.668			2.64	333.737	255.917	342.583	257.779	312.481
2.68	333.746	259.414	348.604	271.232	304.793			2.68	346.572	257.334	328.251	270.527	313.657			2.68	322.231	259.718	341.391	257.761	303.367
2.72	342.145	256.618	346.558	261.966	313.859			2.72	347.29	255.689	336.792	264.405	307.849			2.72	322.944	255.692	332.382	252.785	306.819
2.76	334.695	260.294	343.421	268.184	308.327			2.76	346.379	257.077	328.15	270.865	326.264			2.76	331.767	256.964	340.295	253.185	310.891
2.8	329.241	260.243	349.047	263.652	311.61			2.8	338.188	255.378	330.838	261.94	307.606			2.8	332.365	258.666	340.325	249.179	304.466
2.84	332.522	262.285	348.289	257.059	313.709			2.84	340.38	260.102	330.412	265.881	301.682			2.84	333.816	257.54	338.912	249.157	297.409
2.88	338.66	257.622	355.319	269.771	314.037			2.88	327.78	256.563	331.247	257.562	310.709			2.88	333.909	256.91	334.397	254.122	306.45
2.92	332.685	261.213	343.299	269.492	316.002			2.92	332.467	251.491	335.329	260.376	311.618			2.92	336.489	253.79	339.177	259.931	303.363
2.96	329.396	258.16	350.866	264.056	309.146			2.96	333.258	256.933	342.461	263.462	317.414			2.96	342.409	254.337	340.137	260.067	298.717
3	326.747	261.113	343.733	264.186	309.624			3	331.223	258.058	338.247	265.631	318.164			3	322.931	257.669	337.631	255.125	295.396
3.04	341.313	254.849	340.051	266.287	303.469			3.04	337.368	258.076	337.511	269.036	310.898			3.04	335.823	256.735	340.413	253.151	301.044
3.08	333.455	259.085	349.25	260.38	310.458			3.08	342.296	255.246	331.675	268.235	315.537			3.08	338.882	247.527	345.434	264.31	301.696
3.12	336.388	255.963	345.407	264.456	314.431			3.12	342.896	257.383	329.751	263.172	310.889			3.12	335.113	254.624	340.357	257.997	310.086
3.16	334.194	257.992	338.779	266.912	305.173			3.16	346.115	263.672	333.097	268.511	307.75			3.16	326.536	255.62	343.788	257.267	303.027
3.2	337.196	261.556	344.035	262.034	311.587			3.2	335.906	264.143	326.832	269.491	324.288			3.2	331.732	255.097	350.697	256.771	302.572
3.24	329.309	252.579	333.046	269.083	307.802			3.24	344.655	261.293	331.365	263.902	309.091			3.24	339.582	250.108	342.993	260.799	302.57
3.28	334.522	259.309	349.484	264.72	317.586			3.28	346.938	260.591	329.633	267.525	320.696			3.28	332.155	265.897	349.59	260.793	309.306
3.32	333.607	256.377	338.526	256.707	311.35			3.32	336.26	257.678	331.439	266.9	319.586			3.32	336.631	263.32	350.123	258.551	299.975
3.36	329.037	253.911	345.953	264.856	314.397			3.36	338.864	263.891	331.918	263.797	322.878			3.36	330.03	254.703	340.805	261.116	302.341
3.4	328.583	259.814	348.575	263.343	313.193			3.4	331.826	256.294	325.739	260.531	311.278			3.4	333.227	253.707	338.727	258.286	305.677
3.44	330.683	258.597	345.602	265.475	311.069			3.44	328.427	261.27	329.557	263.066	320.972			3.44	337.064	259.13	339.813	260.05	301.485
3.48	326.072	264.832	348.812	259.355	314.002			3.48	339.314	255.727	333.121	259.913	312.058			3.48	339.214	260.413	342.847	258.874	300.587
3.52	335.37	254.572	341.046	266.299	308.616			3.52	344.983	266.036	329.016	263.947	319.521			3.52	332.684	250.54	339.942	262.894	305.421
3.56	337.674	262.318	342.423	265.886	318.704			3.56	337.78	252.72	329.749	263.51	309.488			3.56	333.991	256.152	335.89	262.416	309.445
3.6	327.655	260.449	346.044	263.918	312.527			3.6	344.892	256.884	327.852	261.115	310.693			3.6	336.713	252.693	340.958	258.977	305.381
3.64	331.432	256.258	337.7	261.949	311.316			3.64	344.981	252.136	336.719	263.486	314.712			3.64	327.924	256.258	335.896	264.809	294.468
3.68	332.165	256.63	337.331	267.856	310.545			3.68	349.168	259.329	326.23	265.751	309.076			3.68	335.674	257.889	338.761	258.819	304.648
3.72	330.698	254.835	341.193	260.658	310.657			3.72	333.155	252.929	327.798	262.169	307.405			3.72	338.618	252.981	339.415	262.519	304.395
3.76	327.308	257.066	340.199	268.416	308.196			3.76	339.315	255.508	331.963	261.079	318.413			3.76	339.891	254.301	340.631	259.054	305.273
3.8	342.017	253.889	347.803	268.248	302.454			3.8	332.9	257.017	332.068	264.253	307.028			3.8	338.445	262.772	340.2	256.421	304.285
3.84	327.216	251.539	348.42	269.989	306.966			3.84	331.175	260.633	331.43	265.112	309.534			3.84	342.511	257.323	344.322	258.617	301.217
3.88	329.029	252.302	352.249	267.295	297.423			3.88	332.87	257.038	331.962	262.694	315.057			3.88	341.06	258.518	339.186	264.598	312.013
3.92	330.544	259.093	351.348	268.622	308.262			3.92	340.455	256.485	332.746	266.572	315.471			3.92	343.298	257.492	339.934	255.899	301.614
3.96	340.537	258.912	350.657	265.034	309.952			3.96	329.553	256.17	336.43	258.002	318.195			3.96	340.323	255.419	345.053	258.561	293.054
4	341.508	259.445	343.738	268.38	310.615			4	337.531	258.093	334.877	266.44	318.409			4	335.618	257.68	344.157	257.996	309.841
4.04	346.008	259.824	349.563	268.201	318.138			4.04	338.41	257.756	335.23	260.108	315.14			4.04	336.921	252.609	335.221	253.469	303.636
4.08	334.237	258.107	346.028	268.145	304.1			4.08	337.057	257.912	324.68	259.966	314.712			4.08	339.37	258.275	340.591	250.373	315.984
4.12	320.979	254.906	346.122	268.28	308.139			4.12	332.501	260.426	332.164	261.991	315.251			4.12	333.841	261.962	338.808	251.679	309.947
4.16	322.018	257.782	337.793	267.816	313.355			4.16	334.191	255.035	335.882	264.858	320.743			4.16	341.953	260.928	331.829	251.382	312.019
4.2	321.023	254.193	341.113	266.575	309.225			4.2	326.317	254.393	336.692	264.202	316.044			4.2	336.191	251.447	340.561	258.5	315.763
4.24	323.267	257.513	343.684	265.997	302.587			4.24	339.251	258.125	327.671	263.774	315.335			4.24	339.659	254.331	335.933	253.899	312.768
4.28	321.457	255.928	350.662	268.421	304.553			4.28	334.8	257.665	327.812	267.143	318.653			4.28	337.186	256.959	342.687	257.97	314.628
4.32	318.418	258.293	348.325	268.873	313.662			4.32	333.278	255.915	334.539	265.341	317.296			4.32	336.302	261.164	333.385	259.762	311.007
4.36	309.453	259.196	341.162	268.594	316.55			4.36	333.884	258.603	325.587	266.647	310.364			4.36	338.035	257.124	339.303	256.379	312.751
4.4	316.489	257.145	344.838	260.641	316.886			4.4	332.866	257.214	331.862	267.191	314.844			4.4	333.489	259.412	338.223	249.446	309.764
4.44	315.422	258.008	335.479	268.58	305.014			4.44	349.35	261.402	330.75	268.545	317.003			4.44	344.47	250.882	342.458	257.501	307.059
4.48	313.994	254.774	340.725	263.169	311.283			4.48	341.767	259.451	337.592	267.777	321.088			4.48	333.504	260.897	335.638	261.238	307.689
4.52	323.573	259.127	335.565	263.348	313.44			4.52	337.726	263.208	331.456	267.073	322.345			4.52	332.223	257.474	338.885	252.146	298.819
4.56	320.45	257.753	340.565	267.205	321.156			4.56	325.722	257.589	342.523	265.331	318.644			4.56	335.291	261.582	337.222	257.91	308.302
4.6	325.285	256.627	343.464	266.254	321.554			4.6	334.066	255.325	329.448	266.79	312.746			4.6	336.885	256.864	342.356	259.665	304.42
4.64	322.109	260.551	337.742	263.073	309.288			4.64	338.984	257.515	333.922	267.693	316.308			4.64	329.108	257.553	338.945	252.609	308.042
4.68	315.179	257.104	340.234	268.823	305.743			4.68	338.004	259.286	339.845	262.615	316.605			4.68	341.785	261.629	346.186	260.53	306.474
4.72	321.713	256.23	346.192	267.674	311.685			4.72	338.565	260.035	343.299	266.155	310.204			4.72	340.888	259.305	346.781	258.266	308.182
4.76	308.111	260.504	345.04	268.677	314.333			4.76	331.687	247.728	337.711	268.425	311.032			4.76	335.182	259.785	341.313	255.355	306.994
4.8	321.175	263.689	338.707	267.968	309.852			4.8	337.948	257.205	334.259	265.34	312.585			4.8	335.076	258.752	340.497	258.602	304.01
4.84	327.276	265.459	341.014	267.701	303.02			4.84	330.575	262.387	335.507	260.905	306.393			4.84	340.71	255.356	335.617	252.104	309.077
4.88	331.427	256.515	346.088	270.278	301.741			4.88	328.406	267.063	332.456	267.771	313.621			4.88	334.85	263.672	340.351	256.582	313.106
4.92	312.614	256.317	346.889	266.425	314.61			4.92	333.212	258.024	337.8	257.669	310.822			4.92	334.761	254.637	340.812	254.561	301.699
4.96	329.336	258.202	345.503	263.116	305.438			4.96	329.487	261.495	331.503	265.363	306.095			4.96	338.651	258.009	338.926	254.632	317.458
5	324.349	254.635	340.423	269.475	310.804			5	336.376	262.524	327.881	262.081	316.079			5	336.315	259.025	340.315	256.644	317.655
5.04	323.763	257.68	343.001	267.546	309.98			5.04	339.653	257.171	338.235	264.051	315.897			5.04	341.579	255.554	341.09	245.819	314.204
5.08	336.992	256.634	348.31	266.583	312.626			5.08	335.175	265.482	332.629	270.565	322.164			5.08	339.635	261.065	348.043	249.291	311.89
5.12	315.669	255.394	345.954	269.561	312.406			5.12	337.314	261.498	339.056	265.792	322.723			5.12	336.409	270.494	343.997	249.309	318.391
5.16	320.42	257.851	340.202	266.985	315.831			5.16	329.892	257.25	325.999	265.335	322.629			5.16	338.868	261.949	351.237	250.552	313.427
5.2	318.163	258.958	341.036	269.139	307.823			5.2	331.683	260.117	336.457	267.756	319.422			5.2	335.806	265.69	341.259	259.582	318.014
5.24	312.789	256.252	345.278	265.143	313.477			5.24	330.516	261.643	335.989	264.961	318.591			5.24	338.499	248.644	341.97	260.393	312.863
5.28	320.379	257.135	342.875	265.219	310.24			5.28	333.723	260.171	336.187	261.892	321.256			5.28	334.578	254.554	347.311	258.059	321.232
5.32	318.901	258.383	340.945	263.092	304.355			5.32	333.364	261.384	328.776	269.38	317.122			5.32	339.827	256.536	343.073	256.21	307.52
5.36	323.918	254.29	346.857	265.199	289.729			5.36	327.216	259.3	333.315	267.612	315.392			5.36	335.496	255.377	342.17	257.017	307.657
5.4	324.268	255.622	344.382	271.001	318.515			5.4	340.766	254.852	332.048	267.508	311.139			5.4	341.663	258.062	344.617	257.131	313.745
5.44	320.28	254.038	347.507	268.057	310.774			5.44	334.868	265.403	336.618	266.383	313.275			5.44	338.065	256.288	344.904	259.481	318.176
5.48	320.819	258.493	350.696	268.469	312.021			5.48	332.852	261.17	327.114	265.108	318.92			5.48	341.18	254.355	343.297	261.569	316.004
5.52	327.982	259.624	349.046	268.239	296.599			5.52	332.897	259.145	334.187	262.922	312.817			5.52	337.25	255.447	346.3	262.172	316.14
5.56	337.006	256.466	346.001	273.157	312.284			5.56	331.177	264.569	331.199	263.331	322.598			5.56	342.241	259.752	348.373	260.577	323.961
5.6	329.541	255.739	337.781	264.934	313.092			5.6	336.244	253.978	330.108	260.022	315.404			5.6	341.773	260.157	343.856	265.174	315.523
5.64	330.635	253.275	350.566	268.004	300.117			5.64	325.324	262.819	331.136	265.753	325.536			5.64	341.831	260.978	336.241	254.701	313.433
5.68	336.334	251.532	352.739	267.655	312.868			5.68	334.374	261.853	332.055	258.931	298.676			5.68	340.98	248.145	343.589	264.079	317.552
5.72	338.358	256.193	343.074	263.741	311.087			5.72	330.561	266.845	330.964	263.631	311.968			5.72	334.577	259.745	338.357	258.685	319.591
5.76	338.675	256.547	352.202	269.265	308.823			5.76	337.501	255.86	331.473	267.89	313.377			5.76	343.728	251.302	345.325	256.809	312.775
5.8	335.126	255.459	343.855	261.978	294.575			5.8	332.362	255.902	331.404	257.888	310.66			5.8	324.896	255.035	340.994	263.473	313.924
5.84	329.956	254.473	343.314	262.792	315.239			5.84	336.43	259.994	330.34	257.134	314.808			5.84	338.73	253.102	339.463	259.415	316.35
5.88	332.759	255.781	348.967	261.428	318.594			5.88	327.992	262.984	335.535	259.329	314.123			5.88	338.501	253.057	342.54	255.251	314.644
5.92	322.819	257.591	340.674	264.182	300.842			5.92	336.282	253.388	337.708	270.564	323.03			5.92	333.485	258.699	344.512	255.415	312.754
5.96	334.741	251.637	344.732	265.906	313.716			5.96	339.394	264.119	331.913	274.703	302.23			5.96	335.306	258.994	344.132	257.578	306.811
6	337.393	255.809	354.873	269.906	306.537			6	338.013	262.624	329.731	271.476	306.093			6	333.866	260.951	339.236	257.043	313.917
6.04	332.123	257.462	341.168	268.886	303.634			6.04	338.903	255.713	328.09	272.66	314.913			6.04	335.561	254.023	342.655	256.165	319.425
6.08	333.639	259.021	342.519	261.169	297.233			6.08	335.127	257.889	327.492	264.221	309.155			6.08	336.387	257.077	343.07	251.563	315.605
6.12	336.439	260.281	347.493	264.515	311.664			6.12	335.666	261.671	323.218	258.83	293.623			6.12	330.289	261.314	342.89	256.228	305.314
6.16	332.779	256.95	353.013	271.813	308.963			6.16	327.726	259.473	328.87	268.065	308.63			6.16	334.81	261.22	349.158	257.042	301.606
6.2	337.256	258.311	336.729	265.42	315.577			6.2	338.565	259.387	324.668	262.127	303.392			6.2	340.666	250.815	346.487	263.196	308.006
6.24	327.723	257.207	345.541	267.741	305.604			6.24	324.962	255.702	324.985	268.593	316.69			6.24	332.107	260.641	342.084	259.117	308.008
6.28	336.617	248.789	345.298	266.159	313.065			6.28	332.886	263.7	334.708	261.619	313.541			6.28	340.452	256.145	339.366	253.739	307.192
6.32	325.438	255.931	345.813	266.319	309.169			6.32	332.453	256.799	333.309	263.105	319.324			6.32	332.129	262.964	336.21	251.566	304.473
6.36	336.649	254.109	344.258	268.75	305.944			6.36	333.814	263.851	328.541	262.008	304.672			6.36	326.173	265.252	346.193	258.297	320.332
6.4	331.799	259.479	341.109	268.346	320.245			6.4	331.606	262.748	336.753	256.055	317.547			6.4	342.622	261.364	337.029	252.835	314.019
6.44	331.996	254.255	353.46	270.305	319.008			6.44	335.46	257.811	328.967	262.671	314.565			6.44	331.879	261.99	339.076	248.924	316.472
6.48	332.42	253.144	346.688	264.911	298.804			6.48	341.115	258.96	330.023	262.031	315.955			6.48	337.316	254.295	343.221	254.712	312.782
6.52	330.686	255.472	337.348	264.097	302.47			6.52	345.605	263.483	330.391	257.674	320.535			6.52	341.582	258.038	347.542	251.547	316.808
6.56	331.87	257.038	337.95	263.252	302.305			6.56	330.548	258.795	323.975	256.38	306.171			6.56	331.101	262.649	341.698	249.363	317.498
6.6	332.033	255.909	349.627	260.723	305.531			6.6	339.74	261.662	333.251	256.418	318.898			6.6	333.19	264.765	343.509	254.999	313.403
6.64	332.754	258.867	347.183	263.244	313.503			6.64	334.512	257.145	334.826	260.696	312.603			6.64	328.247	266.473	348.52	253.502	310.286
6.68	330.981	257.526	347.361	267.629	306.145			6.68	333.833	263.093	331.698	253.896	302.215			6.68	339.571	268.043	343.93	252.307	307.961
6.72	335.037	248.412	351.796	266.792	308.003			6.72	336.031	259.648	335.371	260.128	310.433			6.72	330.795	259.191	344.813	254.936	313.996
6.76	333.008	251.483	346.607	267.24	298.942			6.76	336.682	257.701	329.075	258.871	304.79			6.76	333.704	265.826	342.451	254.165	313.515
6.8	333.943	251.607	336.466	265.235	297.717			6.8	335.639	263.718	331.688	255.695	301.429			6.8	327.427	266.884	338.083	253.241	313.346
6.84	334.372	255.686	338.14	271.073	297.359			6.84	338.656	262.493	333.814	257.924	305.656			6.84	332.218	261.342	345.325	256.1	312.433
6.88	330.576	256.287	337.532	266.831	298.35			6.88	333.969	262.679	336.287	259.845	318.464			6.88	331.98	260.577	342.437	253.868	311.616
6.92	329.217	260.708	342.077	266.246	295.288			6.92	338.014	262.09	337.096	260.941	310.826			6.92	330.303	265.608	340.627	253.247	309.066
6.96	328.501	253.539	340.977	269.011	306.064			6.96	342.967	262.181	330.671	255.299	312.796			6.96	342.161	251.968	342.185	258.712	309.156
7	326.739	250.079	340.383	263.082	315.019			7	342.277	266.084	331.714	263.5	318.754			7	332.121	262.201	345.009	248.099	313.865
7.04	323.315	253.078	340.626	267.423	312.484			7.04	337.689	260.623	329.38	260.509	305.393			7.04	334.997	260.288	346.164	254.104	316.497
7.08	335.715	248.74	333.978	267.176	303.458			7.08	346.374	262.679	335.145	256.871	311.818			7.08	326.356	258.258	339.041	256.684	320.529
7.12	332.836	255.808	338.494	267.156	311.646			7.12	342.369	266.635	334.176	256.38	308.702			7.12	331.988	262.806	342.98	256.513	310.74
7.16	324.327	251.171	344.945	267.077	305.153			7.16	332.844	260.587	332.352	259.135	303.818			7.16	328.809	264.009	346.684	251.392	311.886
7.2	340.519	251.984	346.456	269.051	306.211			7.2	325.03	261.2	330.231	262.274	305.889			7.2	327.844	256.174	345.571	256.225	299.683
7.24	331.455	254.985	351.452	264.844	308.994			7.24	338.128	258.406	337.301	258.039	315.5			7.24	328.583	262.597	345.859	254.867	311.432
7.28	326.154	250.865	334.506	271.535	302.204			7.28	340.428	260.974	335.786	254.685	303.454			7.28	338.596	261.454	343.752	248.507	319.59
7.32	333.073	254.713	344.491	266.626	301.346			7.32	339.643	255.375	332.138	257.086	303.422			7.32	329.88	254.045	347.615	250.057	315.607
7.36	334.386	248.529	338.282	266.827	303.483			7.36	345.026	262.529	337.966	253.538	302.657			7.36	338.209	264.204	339.579	259.668	312.753
7.4	337.069	254.167	338.17	266.996	294.404			7.4	336.677	260.352	338.116	268.18	303.384			7.4	326.922	263.918	345.034	251.251	316.726
7.44	329.928	252.587	338.621	264.579	316.918			7.44	331.491	258.303	333.747	255.562	305.354			7.44	333.516	264.018	345.215	254.24	315.271
7.48	334.65	251.352	344.968	265.2	309.734			7.48	334.826	262.081	327.516	260.648	299.068			7.48	329.502	261.429	344.929	251.853	314.457
7.52	325.707	257.318	344.878	263.931	298.059			7.52	331.891	266.534	332.497	256.228	303.116			7.52	334.888	262.68	341.26	257.201	319.009
7.56	327.101	252.541	346.984	265.606	301.884			7.56	334.033	260.341	327.584	259.452	307.23			7.56	337.567	255.495	337.601	244.26	313.782
7.6	326.41	255.744	336.781	264.158	307.354			7.6	331.345	257.3	326.116	268.487	298.825			7.6	330.131	260.714	344.85	251.317	314.743
7.64	330.369	258.776	340.584	269.63	317.665			7.64	343.106	254.259	335.212	260.116	300.095			7.64	331.46	258.19	337.655	250.002	309.928
7.68	330.302	257.949	335.503	264.497	304.261			7.68	329.5	259.341	325.652	255.667	304.333			7.68	324.48	255.201	345.807	248.318	315.574
7.72	324.965	245.357	336.619	263.147	302.636			7.72	323.562	259.173	336.262	260.606	309.357			7.72	327.923	250.842	344.017	256.456	317.394
7.76	332.583	255.066	339.237	268.039	305.695			7.76	347.359	262.939	332.683	254.287	305.514			7.76	330.6	262.144	340.955	262.668	319.162
7.8	332.696	262.555	344.874	266.352	308.446			7.8	338.563	262.837	333.627	255.609	300.498			7.8	324.455	258.089	342.93	256.149	314.944
7.84	322.951	257.891	350.959	267.46	295.716			7.84	352.936	261.247	334.406	255.64	305.392			7.84	337.585	264.67	339.419	256.929	317.518
7.88	324.256	252.741	347.372	267.827	313.05			7.88	338.126	263.736	336.175	254.646	305.363			7.88	323.887	254.051	346.58	256.651	312.016
7.92	320.997	257.003	343.85	268.457	311.911			7.92	331.847	258.009	328.186	267.248	305.109			7.92	333.438	259.317	338.211	251.318	301.338
7.96	333.811	255.345	330.832	264.231	308.223			7.96	328.812	265.217	328.666	271.767	308.469			7.96	324.848	258.853	345.281	253.871	311.952
8	336.563	251.997	338.203	265.169	306.952			8	329.236	256.297	335.254	257.31	301.634			8	333.078	256.064	347.855	249.863	317.824
8.04	327.345	255.088	346.281	269.47	302.241			8.04	321.984	256.252	322.987	274.168	303.89			8.04	332.343	262.009	352.272	254.742	310.922
8.08	332.672	252.696	339.649	270.132	309.932			8.08	322.861	261.533	328.77	258.655	300.56			8.08	321.644	258.191	347.734	251.942	323.426
8.12	321.683	259.096	340.384	269.406	307.612			8.12	331.491	263.971	335.936	264.454	308.154			8.12	342.22	258.326	343.699	251.976	312.691
8.16	331.86	251.372	348.066	271.881	314.531			8.16	323.382	264.61	330.61	270.745	312.718			8.16	327.055	263.065	343.889	255.873	314.18
8.2	326.528	257.468	349.636	262.783	312.274			8.2	323.865	262.47	331.45	262.554	308.872			8.2	333.556	254.783	345.496	255.373	303.353
8.24	328.001	256.757	336.603	263.726	304.737			8.24	317.908	261.082	322.826	272.774	319.095			8.24	337.083	255.999	340.94	249.907	312.697
8.28	328.037	255.007	340.017	265.814	311.203			8.28	321.134	257.652	321.95	262.143	301.697			8.28	326.861	255.572	344.554	247.888	306.489
8.32	331.142	255.412	339.847	268.454	306.255			8.32	319.344	261.808	325.937	266.247	303.952			8.32	321.978	249.589	341.916	254.609	309.736
8.36	331.483	251.916	336.407	269.083	315.199			8.36	344.088	262.214	326.012	264.611	302.526			8.36	327.544	262.719	342.249	255.512	311.82
8.4	325.99	251.652	341.653	264.769	305.793			8.4	329.441	259.454	327.455	262.529	304.875			8.4	327.42	258.257	343.228	254.846	308.857
8.44	330.1	253.503	341.538	262.493	316.292			8.44	340.095	259.04	324.311	269.645	306.99			8.44	323.965	255.672	346.719	252.602	314.854
8.48	325.071	253.797	341.867	267.737	308.556			8.48	338.783	259.302	329.889	265.858	308.308			8.48	326.924	262.668	346.769	252.851	312.134
8.52	332.744	259.781	340.424	268.413	309.033			8.52	337.593	264.866	327.537	267.798	305.948			8.52	321.643	259.664	344.335	249.093	307.067
8.56	323.383	253.184	336.353	260.229	312.548			8.56	339.207	261.878	329.451	262.137	304.328			8.56	326.245	258.42	343.148	251.803	308.475
8.6	326.458	250.052	335.612	267.09	297.76			8.6	342.231	261.825	327.137	262.562	306.672			8.6	323.428	264.984	342.857	255.306	303.946
8.64	340.953	259.693	341.073	268.736	301.267			8.64	337.277	260.094	322.949	266.141	313.977			8.64	335.233	258.083	340.783	253.598	304.478
8.68	331.741	257.879	339.947	266.939	291.566			8.68	342.801	263.099	324.783	263.133	304.193			8.68	336.218	260.284	341.465	249.524	303.614
8.72	336.354	247.796	341.976	265.723	301.764			8.72	345.243	257.093	325.989	262.21	305.463			8.72	327.886	249.755	342.267	253.677	303.977
8.76	334.813	256.236	337.404	266.485	310.564			8.76	345.354	260.037	322.065	258.373	307.956			8.76	324.816	264.063	341.734	246.678	302.689
8.8	329.386	249.632	337.863	265.382	304.953			8.8	338.249	259.296	324.161	258.755	304.95			8.8	320.228	254.943	339.872	247.334	305.528
8.84	334.572	250.758	340.758	268.876	298.325			8.84	335.434	259.919	325.674	259.001	304.183			8.84	321.4	259.218	342.529	257.403	308.613
8.88	329.667	248.115	338.667	266.567	300.707			8.88	333.7	261.575	327.687	257.84	302.112			8.88	323.51	260.808	345.073	255.025	311.133
8.92	333.044	254.901	332.327	270.076	300.254			8.92	336.08	269.825	313.301	259.641	303.795			8.92	326.14	258.55	343.864	253.995	317.458
8.96	331.345	256.607	339.411	267.62	299.406			8.96	335.183	259.696	333.219	267.768	313.704			8.96	326.077	263.169	341.305	256.399	310.362
9	329.117	255.78	341.736	272.504	310.155			9	326.352	265.655	326.478	265.205	301.293			9	328.191	263.171	340.454	258.643	305.645
9.04	327.12	257.419	336.567	262.1	315.553			9.04	332.845	260.339	320.954	268.946	303.795			9.04	329.507	268.288	342.344	261.109	307.918
9.08	332.598	250.65	341.348	260.641	315.98			9.08	328.928	262.633	316.406	254.99	310.694			9.08	323.009	266.256	341.508	258.612	306.614
9.12	335.77	256.926	335.321	267.191	298.203			9.12	326.697	261.898	321.103	267.117	304.315			9.12	328.173	257.951	347.183	253.109	309.912
9.16	329.826	252.245	340.074	267.746	302.309			9.16	337.119	261.963	319.536	263.189	305.586			9.16	321.031	266.179	343.115	258.011	305.531
9.2	336.795	254	340.235	267.864	308.404			9.2	342.399	257.613	328.664	263.558	304.353			9.2	335.948	260.019	350.178	252.986	311.583
9.24	330.16	261.171	335.564	269.781	313.1			9.24	334.416	259.788	337.066	266.155	309.427			9.24	318.421	268.27	344.754	255.355	300.004
9.28	334.261	250.155	342.523	262.71	307.676			9.28	322.84	258.648	333.444	267.509	307.639			9.28	333.059	260.864	340.877	251.371	306.937
9.32	337.104	254.459	337.471	265.858	311.189			9.32	341.062	262.534	328.909	264.861	309.204			9.32	336.623	264.939	342.117	254.928	310.242
9.36	332.676	254.84	330.419	271.122	313.811			9.36	334.166	261.972	350.169	266.044	303.616			9.36	322.905	259.967	344.244	254.321	305.538
9.4	326.661	258.899	336.909	269.004	306.254			9.4	335.952	266.311	336.362	270.937	306.244			9.4	345.204	261.734	347.504	253.819	316.095
9.44	325.917	251.803	336.152	267.47	306.821			9.44	334.794	252.839	328.743	262.496	308.872			9.44	336.044	252.179	339.204	255.312	309.61
9.48	339.383	251.563	332.726	264.697	308.437			9.48	337.32	263.623	331.359	261.197	309.857			9.48	341.55	255.593	345.041	259.146	313.796
9.52	328.606	252.646	339.957	271.554	311.557			9.52	335.66	263.271	334.682	259.869	304.813			9.52	336.486	264.747	347.232	249.803	314.687
9.56	334.445	252.872	335.339	268.181	308.782			9.56	328.72	262.032	328.974	260.262	304.511			9.56	338.578	259.92	341.697	252.673	314.48
9.6	333.559	246.515	340.774	272.086	307.14			9.6	334.171	264.378	324.717	259.297	305.977			9.6	329.699	258.279	340.065	256.35	307.319
9.64	335.278	246.978	330.872	267.932	308.962			9.64	335.548	265.758	333.72	263.081	306.539			9.64	335.602	262.588	346.524	251.028	308.181
9.68	330.871	250.125	344.143	269.997	303.69			9.68	334.139	263.274	328.774	260.564	304.712			9.68	339.016	254.235	340.331	250.681	312.503
9.72	331.509	249.403	337.635	268.065	307.302			9.72	338.066	268.284	334.708	255.728	303.633			9.72	345.028	255.699	338.89	253.945	316.14
9.76	330.752	248.157	340.408	268.912	311.605			9.76	337.387	266.175	326.886	260.408	300.556			9.76	330.597	258.515	341.736	253.464	311.184
9.8	332.215	250.397	338.012	266.839	313.083			9.8	340.032	260.889	327.269	253.582	310.419			9.8	328.678	258.103	335.079	250.624	316.182
9.84	340.819	252.918	345.18	274.059	311.522			9.84	337.398	266.158	327.242	258.427	305.919			9.84	334.216	249.433	342.485	258.885	311.941
9.88	344.186	256.327	335.088	264.334	308.47			9.88	334.75	268.994	327.315	252.618	302.701			9.88	336.772	257.604	344.992	252.558	311.723
9.92	333.391	253.884	344.127	267.756	315.831			9.92	336.88	267.404	325.392	262.779	299.553			9.92	329.968	257.736	341.55	255.325	318.025
9.96	327.454	258.58	338.559	261.94	311.55			9.96	333.515	264.848	329.644	255.556	306.338			9.96	328.547	255.585	347.847	249.635	313.076
10	335.791	259.707	346.073	268.622	306.818			10	335.255	266.999	331.454	259.998	305.274			10	336.515	265.837	348.823	256.755	309.46
10.04	330.051	250.996	338.455	267.722	318.646			10.04	334.549	268.452	329.421	256.192	305.154			10.04	317.719	263.579	346.115	251.416	311.007
10.08	334.158	255.581	333.368	260.827	311.332			10.08	336.505	262.243	326.828	255.661	307.542			10.08	330.538	254.742	340.927	246.486	314.168
10.12	339.466	255.728	343.489	268.196	309.612			10.12	343.349	267.433	341.18	264.984	306.994			10.12	327.99	268.702	348.637	251.962	311.557
10.16	323.075	248.945	339.064	264.87	309.276			10.16	331.4	266.712	331.843	259.416	305.609			10.16	318.952	258.316	343.322	266.523	309.526
10.2	335.052	250.015	350.427	270.3	308.177			10.2	332.467	261.265	325.414	260.798	307.45			10.2	339.091	258.486	346.586	252.028	317.27
10.24	328.878	250.453	341.429	268.637	314.178			10.24	334.576	259.51	326.354	260.87	304.983			10.24	334.708	259.848	339.457	253.241	308.861
10.28	329.55	251.419	334.598	264.927	299.816			10.28	337.657	266.435	323.072	265.67	301.561			10.28	334.54	263.39	344.74	256.428	315.313
10.32	331.892	252.528	338.712	263.905	305.558			10.32	327.226	260.252	330.573	264.423	305.151			10.32	336.951	258.927	347.115	255.633	325.796
10.36	332.399	250.855	336.283	265.031	307.451			10.36	335.908	263.702	331.404	260.174	304.38			10.36	326.128	260.868	345.232	257.028	312.59
10.4	330.278	253.165	333.857	267.987	308.586			10.4	335.386	265.446	328.658	253.9	316.82			10.4	326.095	256.281	341.322	244.516	319.263
10.44	337.348	250.391	335.624	267.636	303.124			10.44	328.62	268.512	330.532	266.617	312.753			10.44	327.368	251.578	348.193	242.847	313.595
10.48	320.702	255.704	340.049	271.631	308.61			10.48	331.401	271.75	327.343	265.972	313.602			10.48	337.857	259.314	345.086	252.967	316.563
10.52	328.812	251.967	332.829	268.978	300.24			10.52	336.024	258.302	332.206	264.676	311.349			10.52	338.58	260.001	343.662	255.867	311.78
10.56	332.079	245.024	343.798	269.986	306.835			10.56	334.931	264.665	327.128	261.398	306.028			10.56	323.821	257.745	338.935	251.458	309.646
10.6	324.504	247.672	336.652	269.129	301.559			10.6	336.751	260.498	332.514	257.885	303.972			10.6	329.705	259.049	347.658	256.578	303.931
10.64	325.252	251.419	335.317	271.138	310.939			10.64	339.512	261.93	328.253	256.271	315.54			10.64	335.944	253.097	337.678	251.708	308.048
10.68	331.916	254.821	333.335	262.951	308.144			10.68	339.075	261.934	329.848	260.815	307.107			10.68	333.059	251.848	347.069	256.96	315.181
10.72	329.304	250.111	335.709	266.713	303.367			10.72	332.936	267.459	327.588	252.174	295.419			10.72	330.688	262.946	345.194	249.384	310.775
10.76	331.748	247.235	335.682	262.569	299.593			10.76	335.899	262.353	327.025	259.885	316.754			10.76	331.474	267.144	338.479	253.885	318.661
10.8	333.583	245.344	339.468	268.105	301.868			10.8	333.588	260.012	330.675	258.391	300.6			10.8	337.253	271.853	342.687	254.139	314.912
10.84	336.102	252.895	334.455	266.304	311.008			10.84	335.833	261.64	325.998	252.189	303.117			10.84	329.823	255.934	344.151	250.288	315.926
10.88	335.392	254.6	336.876	266.766	301.317			10.88	330.462	261.873	334.247	254.337	313.084			10.88	329.515	262.432	345.211	249.538	311.837
10.92	333.588	247.132	337.09	274.529	306.52			10.92	331.098	263.95	327.361	260.457	302.688			10.92	326.915	252.487	344.537	253.824	309.252
10.96	328.036	257.168	339.364	262.831	308.55			10.96	334.869	263.516	335.973	256.917	303.777			10.96	339.624	258.354	340.694	251.704	324.788
11	340.204	253.38	342.198	265.61	316.498			11	349.563	264.567	328.109	257.447	315.53			11	351.322	259.528	344.062	254.614	309.759
11.04	329.035	255.402	339.227	263.184	311.747			11.04	336.042	261.247	325.068	261.149	309.899			11.04	336.947	260.295	343.684	253.1	313.409
11.08	328.653	257.938	335.436	267.282	296.01			11.08	346.446	263.17	336.408	253.663	307.795			11.08	338.973	257.292	341.644	253.21	317.401
11.12	330.886	256.771	340.67	271.771	303.406			11.12	341.167	267.819	326.402	264.548	311.694			11.12	336.545	260.016	344.318	250.759	315.049
11.16	335.309	255.038	341.256	269.127	310.319			11.16	344.794	265.567	334.006	262.745	302.053			11.16	325.827	261.706	342.472	253.635	314.675
11.2	333.888	251.813	334.033	269.931	301.023			11.2	336.351	269.037	335.35	263.538	302.357			11.2	339.877	256.305	345.527	247.776	314.139
11.24	331.11	255.051	342.954	265.661	304.152			11.24	335.459	272.01	337.159	258.082	317.2			11.24	332.73	260.939	342.021	259.734	310.577
11.28	332.102	252.604	345.648	267.146	314.216			11.28	334.09	266.122	327.703	257.239	303.374			11.28	327.69	253.342	351.72	250.693	314.711
11.32	333.16	253.708	333.194	268.142	306.706			11.32	338.378	260.647	327.046	257.528	300.965			11.32	330.642	255.089	348.492	253.608	315.986
11.36	334.7	253.115	345.078	264.687	305.029			11.36	327.875	264.35	329.274	258.939	306.627			11.36	336.636	255.631	347.26	252.513	308.751
11.4	335.92	256.02	338.054	262.396	317.01			11.4	330	263.184	327.944	261.148	301.274			11.4	326.536	265.477	347.351	250.644	307.999
11.44	334.44	252.638	340.059	266.503	309.076			11.44	331.538	263.454	329.217	254.546	310.903			11.44	334.267	256.46	346.367	250.321	318.772
11.48	332.466	246.662	334.065	268.412	313.799			11.48	335.831	266.069	328.197	257.925	300.41			11.48	332.517	260.792	348.285	253.189	312.054
11.52	335.241	254.094	339.432	267.045	310.717			11.52	332.605	257.972	335.825	258.552	303.97			11.52	337.848	248.63	349.526	254.012	313.981
11.56	334.007	248.199	344.865	272.583	313.907			11.56	334.243	262.261	331.51	255.341	306.729			11.56	336.063	257.705	345.21	252.433	309.843
11.6	342.491	258.519	330.377	268.06	311.337			11.6	341.034	265.015	332.827	259.314	302.679			11.6	348.352	259.741	338.26	253.812	316.338
11.64	339.976	251.842	330.934	266.092	313.735			11.64	334.991	266.527	332.599	259.114	307.977			11.64	329.03	260.035	344.217	259.372	305.154
11.68	341.457	252.855	338.762	271.344	305.812			11.68	338.905	260.292	348.441	258.332	308.482			11.68	343.999	261.228	342.301	246.746	303.559
11.72	330.372	249.141	341.155	262.322	288.782			11.72	327.738	260.318	346.603	256.907	308.606			11.72	344.346	261.702	345.605	253.221	310.114
11.76	338.262	247.624	332.892	264.221	305.879			11.76	338.914	261.658	334.219	252.436	304.936			11.76	345.721	257.234	348.193	253.515	317.23
11.8	342.906	251.396	336.241	272.605	310.409			11.8	339.843	259.253	344.959	262.743	304.999			11.8	344.779	259.145	342.129	255.861	315.145
11.84	337.049	252.163	335.573	266.479	309.477			11.84	334.855	264.511	337.106	256.254	305.154			11.84	345.495	265.714	346.733	248.628	310.44
11.88	334.937	254.027	335.9	268.553	309.75			11.88	337.552	257.51	342.752	257.297	303.96			11.88	336.786	265.248	339.255	253.859	305.647
11.92	337.825	252.988	342.051	264.788	306.55			11.92	340.942	266.504	346.339	257.001	298.076			11.92	330.415	255.683	351.466	257.314	308.966
11.96	338.65	255.066	341.823	267.762	322.665			11.96	333.31	259.427	345.315	254.68	306.516			11.96	340.879	259.647	350.601	250.302	319.164
12	341.279	257.249	334.346	271.111	309.368			12	340.27	259.694	341.112	262.786	304.984			12	343.486	262.523	338.616	247.663	317.423
12.04	336.489	251.058	347.781	273.202	309.142			12.04	339.857	259.27	338.491	266.859	318.968			12.04	341.963	257.929	345.722	253.036	319.725
12.08	342.852	252.513	343.668	267.665	312.758			12.08	336.335	262.104	341.978	269.234	300.087			12.08	340.308	259.101	346.314	255.823	312.543
12.12	336.28	253.402	340.759	273.251	309.475			12.12	334.107	261.994	333.357	262.145	313.441			12.12	344.164	256.794	345.038	247.316	306.367
12.16	337.67	252.461	350.535	265.23	307.034			12.16	334.324	260.915	325.278	269.013	311.02			12.16	340.382	260.891	346.754	253.48	319.74
12.2	340.581	253.495	334.051	268.481	316.073			12.2	334.116	264.894	331.062	261.931	317.062			12.2	332.361	262.754	341.178	253.356	315.833
12.24	339.227	251.278	334.26	271.038	313.207			12.24	329.276	263.174	323.272	266.736	308.727			12.24	334.066	258.768	345.338	253.882	313.672
12.28	337.474	253.507	337.605	271.227	296.148			12.28	331.363	264.949	327.512	267.915	307.77			12.28	341.138	260.562	342.257	253.971	320.937
12.32	338.914	252.49	335.647	265.718	320.034			12.32	339.59	257.186	328.978	269.078	309.427			12.32	325.466	260.147	344.116	254.527	306.457
12.36	341.539	250.202	334.031	264.64	310.469			12.36	334.212	263.175	335.725	265.377	306.777			12.36	328.87	256.866	343.077	249.061	311.727
12.4	334.977	245.514	332.037	268.719	308.739			12.4	349.587	259.766	334.839	263.297	305.988			12.4	340.418	262.882	341.35	253.944	310.021
12.44	337.928	253.153	335.136	267.983	314.136			12.44	335.243	269.435	328.77	265.749	304.458			12.44	325.549	258.88	349.011	250.199	323.994
12.48	333.324	247.797	337.175	270.723	296.285			12.48	334.676	262.604	323.219	270.091	306.403			12.48	338.484	262.499	344.222	252.722	317.996
12.52	334.324	251.015	338.654	268.138	309.48			12.52	334.202	262.195	324.855	267.696	310.343			12.52	336.19	264.898	345.973	253.974	312.516
12.56	336.884	252.898	344.301	268.923	307			12.56	336.801	266.814	331.317	268.906	302.501			12.56	342.82	263.793	346.281	253.228	314.623
12.6	337.06	251.272	345.383	275.118	301.695			12.6	332.143	264.39	330.803	268.051	313.944			12.6	344.482	263.443	340.466	254.246	320.239
12.64	330.945	249.697	331.757	267.062	311.86			12.64	337.352	263.31	327.009	264.916	309.259			12.64	337.671	257.336	347.776	259.27	317.337
12.68	339.471	250.709	340.362	269.451	310.677			12.68	336.281	265.842	334.819	269.217	310.181			12.68	350.53	258.426	343.223	255.013	312.816
12.72	341.576	253.314	337.464	266.109	304.034			12.72	341.508	266.428	326.599	266.335	305.784			12.72	337.938	259.581	341.032	249.435	310.782
12.76	325.188	254.118	333.3	266.516	319.236			12.76	336.969	262.77	334.955	275.711	300.08			12.76	336.699	258.153	342.538	262.208	315.444
12.8	333.473	258.566	336.897	270.81	314.282			12.8	335.834	260.258	329.069	265.196	302.614			12.8	336.485	262.957	346.532	259.144	311.796
12.84	339.311	253.988	340.688	271.11	310.723			12.84	342.364	263.749	328.243	270.328	309.548			12.84	342.091	262.669	334.5	256.914	313.854
12.88	335.412	255.458	343.069	268.499	309.018			12.88	335.498	255.203	348.631	272.496	313.55			12.88	347.391	265.987	345.794	253.538	305.396
12.92	336.387	256.456	341.848	263.352	306.335			12.92	341.763	255.264	343.387	265.389	301.39			12.92	340.591	257.504	345.566	252.563	312.976
12.96	331.747	255.455	335.403	264.88	308.285			12.96	336.846	258.445	344.152	267.925	321.589			12.96	338.66	264.482	341.4	257.066	309.115
13	329.291	247.501	339.986	268.228	314.736			13	339.458	255.767	337.447	269.816	308.709			13	339.102	261.698	345.434	258.166	304.354
13.04	328.649	255.613	337.965	268.466	303.441			13.04	331.555	259.648	345.721	262.707	306.572			13.04	345.363	256.369	348.471	253.607	311.955
13.08	338.91	256.524	335.263	269.588	300.649			13.08	339.06	261.702	342.02	267.517	306.983			13.08	348.005	264.048	345.42	255.566	312.524
13.12	342.755	251.848	348.879	273.225	310.069			13.12	337.292	260.978	345.534	274.453	314.687			13.12	344.009	257.023	343.41	255.4	310.86
13.16	345.968	251.38	333.937	271.489	311.029			13.16	328.116	255.064	338.428	262.482	316.077			13.16	333.842	263.013	343.487	258.115	307.935
13.2	342.092	252.214	338.307	269.154	314.592			13.2	332.949	251.507	328.915	268.981	325.774			13.2	331.901	262.072	346.629	258.581	312.811
13.24	336.658	258.727	347.049	265.478	309.172			13.24	329.173	257.619	332.978	275.143	310.378			13.24	339.342	259.947	342.737	256.665	305.423
13.28	335.178	251.52	332.241	268.115	308.877			13.28	335.073	259.766	325.911	273.795	318.453			13.28	342.057	258.334	341.879	257.998	309.252
13.32	336.707	252.87	344.119	265.996	305.525			13.32	331.547	259.246	330.241	276.205	321.01			13.32	339.798	256.032	345.407	252.863	314.141
13.36	341.922	256.298	345.968	265.062	309.475			13.36	323.263	258.274	326.453	270.813	315.793			13.36	339.361	255.494	338.727	257.892	315.581
13.4	341.735	253.776	337.507	267.468	303.891			13.4	328.693	256.679	333.764	264.953	318.183			13.4	339.821	254.988	344.053	256.267	305.988
13.44	349.623	254.383	335.56	267.756	308.495			13.44	338.186	255.17	325.41	268.863	313.951			13.44	341.662	256.606	341.984	253.545	309.535
13.48	332.885	254.738	340.346	269.619	308.598			13.48	329.464	264.675	335.445	267.041	326.161			13.48	338.704	255.876	351.118	258.644	319.357
13.52	336.412	252.455	344.504	266.1	301.354			13.52	338.322	262.809	333.481	272.333	321.211			13.52	342.359	262.979	343.485	255.823	308.172
13.56	332.115	254.036	337.443	267.66	308.413			13.56	330.393	264.949	328.645	274.005	318.646			13.56	336.411	257.173	343.561	253.507	313.001
13.6	332.783	251.704	342.235	261.356	311.162			13.6	329.049	261.542	342.312	259.346	323.757			13.6	337.546	263.688	345.272	252.801	312.046
13.64	339.897	257.898	339.662	270.267	303.957			13.64	331.674	257.025	338.61	262.207	316.823			13.64	335.178	266.182	346.366	250.619	306.368
13.68	344.095	254.292	336.518	265.007	309.511			13.68	340.009	259.492	334.93	269.945	320.97			13.68	335.455	262.418	335.818	262.428	312.104
13.72	343.867	252.844	336.182	266.504	319.266			13.72	341.894	257.719	333.533	268.717	321.336			13.72	337.931	261.375	342.549	247.414	315.027
13.76	346.533	252.058	333.286	272.878	304.888			13.76	335.174	255.222	327.467	269.401	317.625			13.76	339.024	261.979	347.003	260.683	315.6
13.8	345.002	250.791	332.81	267.746	312.715			13.8	333.393	259.816	343.377	275.112	321.993			13.8	333.31	261.577	343.29	262.95	313.348
13.84	341.22	256.488	336.042	265.622	308.254			13.84	343.289	262.887	351.023	266.347	313.617			13.84	336.07	259.248	344.027	255.81	313.487
13.88	332.051	253.613	340.832	268.755	304.875			13.88	335.741	258.119	341.991	267.733	312.549			13.88	330.886	268.498	347.736	259.978	316.283
13.92	332.301	249.269	331.092	268.024	305.424			13.92	327.361	263.531	351.178	272.188	319.587			13.92	334.081	260.698	341.715	247.565	301.699
13.96	332.398	252.31	337.35	266.516	307.328			13.96	333.896	258.653	339.549	273.536	320.865			13.96	334.959	264.226	341.789	257.38	311.545
14	335.998	257.218	336.822	268.517	319.733			14	338.511	264.898	349.397	269.511	325.777			14	327.76	261.598	336.581	255.355	309.677
14.04	340.172	253.813	341.606	267.057	306.796			14.04	332.204	263.417	344.531	270.198	316.954			14.04	334.331	263.762	345.878	249.533	303.91
14.08	347.173	255.745	342.263	264.365	317.388			14.08	332.87	268.577	340.761	272.908	316.366			14.08	331.159	257.71	343.498	257.469	313.904
14.12	345.905	254.581	339.25	268.291	311.222			14.12	330.5	258.989	345.473	275.955	319.872			14.12	330.001	258.708	342.477	257.345	311.754
14.16	347.276	252.66	341.356	270.267	308.916			14.16	332.153	259.783	337.202	274.566	315.842			14.16	332.134	257.625	345.986	259.192	311.555
14.2	345.699	252.582	336.384	269.624	305.592			14.2	333.188	257.076	347.848	270.613	315.192			14.2	338.473	263.562	338.793	251.826	307.982
14.24	347.061	252.161	332.737	268.66	308.885			14.24	339.765	262.381	344.443	274.09	324.517			14.24	335.031	258.697	345.592	255.141	309.63
14.28	338.741	257.793	338.083	269.36	318.145			14.28	331.771	264.278	345.993	272.035	312.79			14.28	332.989	264.647	344.507	259.82	303.56
14.32	345.94	252.337	336.887	265.786	301.391			14.32	325.647	256.949	349.635	268.39	321.674			14.32	336.828	255.274	342.622	249.574	310.151
14.36	346.292	251.823	331.844	266.04	311.715			14.36	338.72	261.921	339.9	268.83	322.127			14.36	341.302	267.298	346.765	260.534	305.073
14.4	349.099	251.425	340.034	271.725	306.405			14.4	335.033	258.485	343.651	270.079	317.295			14.4	332.134	260.695	347.112	253.982	313.93
14.44	357.976	254.601	340.68	264.435	308.409			14.44	334.756	263.392	339.413	269.719	315.184			14.44	335.352	264.416	347.019	253.988	314.981
14.48	331.308	247.178	334.207	272.119	294.575			14.48	338.233	254.396	338.146	275.588	316.914			14.48	320.311	256.65	341.539	253.905	308.854
14.52	341.009	255.403	331.457	269.529	314.971			14.52	324.981	252.942	344.133	268.985	322.702			14.52	315.345	266.446	336.713	253.677	309.709
14.56	333.82	257.952	337.595	266.222	304.851			14.56	325.192	257.191	335.347	265.879	316.93			14.56	321.061	264.842	344.061	258.665	304.929
14.6	331.571	253.466	340.53	271.392	318.331			14.6	325.145	256.327	338.172	266.306	325.481			14.6	320.601	260.599	345.173	252.829	310.252
14.64	340.347	252.647	339.609	270.068	324.573			14.64	339.139	259.902	348.33	269.64	316.14			14.64	318.867	259.86	338.865	256.443	303.288
14.68	332.445	255.806	343.955	271.986	312.054			14.68	342.324	257.412	341.476	267.71	317.146			14.68	320.988	253.083	340.995	264.348	313.573
14.72	341.349	249.401	331.97	267.055	303.543			14.72	340.191	257.183	345.164	271.127	322.832			14.72	321.488	258.726	342.711	257.481	304.136
14.76	342.155	253.882	336.776	267.888	307.219			14.76	342.989	267.333	346.79	269.909	322.175			14.76	312.908	255.475	347.697	252.749	313.355
14.8	342.201	249.213	327.704	268.016	313.444			14.8	342.146	262.287	346.544	270.099	317.526			14.8	320.057	254.298	344.1	255.374	307.581
14.84	341.777	254.112	338.692	265.175	309.764			14.84	344.58	261.896	340.825	271.681	326.228			14.84	323.8	262.979	338.817	257.445	313.615
14.88	332.219	252.955	334.333	270.703	317.463			14.88	334.697	260.425	339.322	271.111	314.407			14.88	321.438	261.838	340.911	252.583	310.952
14.92	332.504	259.014	338.037	267.401	298.906			14.92	338.24	259.418	346.879	269.592	322.716			14.92	319.218	261.468	343.411	250.837	307.5
14.96	333.498	253.2	330.817	267.062	297.47			14.96	344.871	262.886	340.355	268.635	321.289			14.96	314.72	262.869	345.785	254.877	317.906
15	333.352	255.36	341.081	263.779	308.277			15	341.59	262.636	343.884	267.46	311.327			15	319.02	258.256	344.489	250.591	308.337
15.04	336.51	253.895	338.785	272.851	309.844			15.04	343.712	254.984	338.925	270.376	312.516			15.04	320.102	261.935	348.288	254.399	315.022
15.08	336.865	255.069	340.855	266.566	305.643			15.08	328.873	262.815	343.863	266.583	315.471			15.08	326.553	262.305	346.154	250.605	310.191
15.12	331.952	249.83	341.809	273.443	314.089			15.12	315.03	254.413	342.562	264.602	319.645			15.12	322.319	256.962	344.332	248.905	301.671
15.16	341.852	256.052	339.333	265.892	303.596			15.16	328.675	255.85	345.624	265.741	324.718			15.16	326.781	262.968	339.171	255.599	307.823
15.2	333.298	251.749	333.971	270.175	304.584			15.2	319.752	262.232	349.092	268.21	330.162			15.2	329.107	261.975	349.078	255.282	305.822
15.24	335.663	254.183	337.892	270.729	299.097			15.24	326.488	261.816	337.233	272.997	325.948			15.24	330.124	257.378	344.243	257.181	309.768
15.28	342.932	251.806	337.129	267.441	307.932			15.28	332.462	266.205	334.539	271.694	323.131			15.28	338.263	257.295	348.213	252.039	311.364
15.32	332.154	251.472	337.238	270.973	303.413			15.32	325.107	255.673	337.916	267.819	327.633			15.32	351.897	262.788	343.736	250.436	309.665
15.36	336.956	256.06	331.891	263.763	303.901			15.36	326.721	263.08	340.355	262.323	319.541			15.36	340.653	260.376	344.468	257.004	310.178
15.4	335.075	252.337	339.447	265.198	313.741			15.4	323.259	260.982	348.626	266.511	317.698			15.4	345.411	266.863	344.445	253.972	320.192
15.44	339.103	252.937	337.387	272.664	301.981			15.44	325.827	253.365	344.265	265.509	322.826			15.44	348.575	251.025	346.724	253.973	312.862
15.48	329.328	254.08	341.586	267.113	314.069			15.48	324.75	256.04	340.461	264.507	318.212			15.48	334.999	263.879	346.127	256.82	310.971
15.52	335.369	253.081	331.822	268.832	305.79			15.52	330.184	255.452	343.456	268.704	316.448			15.52	345.54	263.833	343.939	256.026	310.712
15.56	333.156	253.49	338.275	274.783	310.134			15.56	326.193	259.506	334.95	269.979	321.834			15.56	343.664	257.836	340.862	253.327	312.12
15.6	337.165	251.279	335.509	272.691	307.171			15.6	336.398	259.796	339.37	268.35	318.655			15.6	340.159	266.48	343.958	254.425	307.721
15.64	336.268	255.591	339.619	273.651	317.462			15.64	326.643	257.623	341.74	269.81	321.04			15.64	345.943	261.867	347.177	250.087	311.799
15.68	338.565	252.921	336.972	269.677	324.343			15.68	317.303	263.23	345.939	268.414	319.647			15.68	345.64	267.418	341.974	251.691	301.274
15.72	346.165	252.597	338.882	267.122	309.689			15.72	321.353	261.824	347.237	262.1	321.216			15.72	342.747	266.092	333.831	259.163	313.625
15.76	350.585	256.325	334.924	266.087	313.633			15.76	328.058	256.482	346.704	264.831	320.079			15.76	338.978	261.425	349.349	246.517	307.446
15.8	341.416	254.619	346.287	267.488	331.373			15.8	322.702	259.319	340.834	267.679	312.51			15.8	339.129	263.396	343.551	254.802	317.448
15.84	339.293	255.074	335.227	267.84	319.636			15.84	332.681	263.292	338.455	264.516	321.285			15.84	346.653	255.527	343.908	254.135	306.479
15.88	350.535	254.35	332.169	263.183	319.39			15.88	330.617	254.227	344.386	267.834	320.127			15.88	336.754	254.2	347.659	246.624	313.9
15.92	345.249	253.116	335.132	269.487	318.489			15.92	315.373	254.2	346.568	265.369	320.356			15.92	336.448	261.42	344.09	246.74	314.623
15.96	350.808	255.218	339.296	267.646	316.943			15.96	319.089	258.165	345.4	269.323	313.362			15.96	345.91	262.208	341.2	257.112	304.656
16	328.338	253.252	333.662	270.467	315.024			16	322.443	265.057	347.87	272.445	322.251			16	340.855	269.264	342.774	242.72	314.815
16.04	335.059	253.153	336.255	263.299	317.792			16.04	320.216	263.225	343.26	272.678	322			16.04	335.985	265.223	340.835	251.632	311.136
16.08	325.279	248.467	340.144	269.424	320.027			16.08	323.274	251.479	340.943	271.565	314.197			16.08	335.902	256.83	345.744	257.401	309.419
16.12	335.165	253.54	339.509	270.564	311.521			16.12	325.032	263.463	343.582	270.945	319.438			16.12	340.036	263.932	339.023	248.526	314.542
16.16	334.247	253.978	341.281	265.992	316.685			16.16	328.706	257.202	346.544	268.479	323.375			16.16	339.337	264.181	343.497	245.017	303.026
16.2	337.85	250.803	338.015	270.285	310.901			16.2	321.254	258.963	341.374	264.31	314.99			16.2	333.447	263.229	346.318	244.051	311.31
16.24	331.811	250.527	332.407	268.181	319.572			16.24	321.611	258.273	333.127	273.818	321.658			16.24	329.177	263.179	348.503	249.281	318.594
16.28	341.104	254.874	340.151	270.9	317.929			16.28	320.134	257.75	342.745	273.836	317.491			16.28	330.48	271.784	338.506	244.134	314.1
16.32	330.096	250.205	336.206	271.251	315.459			16.32	323.735	267.267	342.28	274.642	321.798			16.32	341.211	257.645	344.838	253.774	309.437
16.36	334.7	244.998	331.008	264.903	316.028			16.36	339.553	259.446	345.21	270.626	326.869			16.36	337.615	259.549	347.776	258.139	313.219
16.4	333.688	254.647	337.415	269.305	308.897			16.4	346.949	256.462	343.773	268.784	331.147			16.4	344.209	268.549	343.699	249.051	310.413
16.44	330.578	251.889	332.01	268.396	307.958			16.44	347.792	261.788	335.924	269.914	329.214			16.44	336.722	259.258	341.713	247.992	312.071
16.48	317.387	247.391	332.67	267.177	326.98			16.48	347.154	263.806	338.234	271.949	321.471			16.48	335.159	262.006	348.604	253.527	309.514
16.52	332.189	251.871	333.585	265.189	310.868			16.52	341.262	256.99	338.61	273.279	326.89			16.52	332.84	262.243	342.471	250.963	314.699
16.56	343.608	248.716	342.892	272.249	311.075			16.56	341.663	260.735	339.937	272.608	325.214			16.56	342.163	262.317	339.235	244.102	310.529
16.6	340.286	253.337	340.405	270.086	304.482			16.6	329.764	256.493	335.867	271.452	319.065			16.6	342.067	263.104	345.483	254.528	314.898
16.64	334.367	254.683	335.223	268.262	312.302			16.64	335.849	254.975	345.997	272.788	322.633			16.64	349.364	262.081	340.991	251.292	317.663
16.68	330.575	254.674	335.678	273.062	319.539			16.68	329.896	260.804	345.327	268.931	315.096			16.68	330.431	263.603	354.384	255.156	311.837
16.72	338.905	256.111	336.643	266.897	314.376			16.72	323.913	262.805	352.264	273.356	318.399			16.72	332.895	265.8	343.761	254.326	315.597
16.76	331.673	247.182	327.147	267.555	315.471			16.76	332.627	264.713	348.18	270.657	322.415			16.76	322.724	270.778	344.909	256.38	310.258
16.8	334.339	252.271	343.953	266.556	322.413			16.8	323.861	256.123	345.241	271.259	318.361			16.8	326.727	262.104	345.165	242.961	307.081
16.84	333.982	248.335	335.914	263.767	318.224			16.84	332.666	258.342	342.284	275.302	312.528			16.84	318.317	260.457	340.722	253.691	302.798
16.88	326.92	254.087	336.674	268.1	315.838			16.88	330.783	258.804	341.076	270.878	327.167			16.88	331.372	262.628	342.595	259.732	309.693
16.92	332.982	249.031	335.219	270.623	301.216			16.92	334.157	254.258	340.47	265.759	323.089			16.92	324.618	258.995	341.615	249.497	309.873
16.96	331.646	258.797	339.115	270.801	306.083			16.96	318.977	256.789	341.721	269.057	315.172			16.96	324.42	258.709	338.397	250.853	309.954
17	333.518	252.123	337.12	270.663	320.555			17	324.764	263.75	341.724	276.739	314.516			17	332.276	267.192	344.181	253.593	301.749
17.04	336.27	253.64	338.366	268.682	303.772			17.04	331.61	264.35	346.549	272.687	317.611			17.04	318.22	262.17	339.472	256.235	313.548
17.08	333.503	257.601	340.34	263.107	305.025			17.08	322.237	262.493	349.707	271.018	325.277			17.08	330.297	263.868	340.853	252.806	308.136
17.12	328.953	257.555	336.798	268.833	316.961			17.12	333.387	258.433	348.777	271.243	326.987			17.12	321.485	261.596	343.575	251.757	307.693
17.16	332.356	258.54	339.621	268.194	314.858			17.16	330.374	263.119	341.828	270.494	319.508			17.16	324.04	263.98	340.395	258.207	306.282
17.2	318.822	252.265	334.395	265.526	316.844			17.2	325.219	253.601	344.092	277.324	331.736			17.2	320.195	260.289	345.943	248.441	310.733
17.24	322.99	251.748	338.662	266.77	311.177			17.24	332.433	262.822	347.474	275.955	325.706			17.24	339.607	260.6	338.589	253.945	306.013
17.28	317.124	250.877	337.372	266.79	312.381			17.28	333.579	266.132	347.478	266.219	326.587			17.28	342.881	257.517	341.51	247.843	303.551
17.32	315.601	253.257	342.278	267.28	310.4			17.32	332.165	260.508	339.384	277.307	327.026			17.32	310.625	261.643	340.849	253.196	300.608
17.36	328.001	251.607	343.613	269.715	301.284			17.36	334.882	253.447	346.42	270.927	338.53			17.36	300.826	264.329	337.952	257.978	317.09
17.4	326.99	257.588	340.521	266.498	304.819			17.4	337.53	263.116	344.043	265.026	327.416			17.4	310.049	263.538	343.953	253.516	307.225
17.44	330.78	253.248	341.335	268.441	316.557			17.44	334.987	253.088	340.788	270.353	326.467			17.44	306.293	252.252	347.444	256.406	304.859
17.48	332.685	251.529	343.534	267.921	307.907			17.48	318.022	251.948	343.869	275.311	321.056			17.48	303.617	257.396	336.241	260.594	307.28
17.52	337.546	256.742	345.614	264.193	298.384			17.52	326.541	264.643	336.263	275.746	325.308			17.52	305.941	264.015	333.817	257.244	309.54
17.56	333.254	256.248	338.623	266.115	305.877			17.56	334.765	263.339	347.794	275.141	321.189			17.56	316.93	260.59	348.391	253.231	315.507
17.6	334.097	257.76	345.291	268.668	310.786			17.6	335.53	264.636	342.722	274.442	325.262			17.6	322.956	262.609	342.107	258.019	304.589
17.64	333.788	252.414	342.481	271.379	304.5			17.64	329.212	268.325	345.797	265.116	332.014			17.64	307.317	259.345	342.357	256.663	313.482
17.68	332.72	252.796	342.812	264.856	314.57			17.68	335.146	251.797	340.291	273.989	321.37			17.68	305.294	261.561	342.871	257.518	311.108
17.72	327.532	258.211	342.482	266.084	299.062			17.72	328.667	260.996	342.38	268.476	326.603			17.72	308.446	270.382	344.725	256.933	301.311
17.76	323.472	256.349	340.143	265.688	327.006			17.76	330.757	262.514	344.456	274.474	326.269			17.76	309.457	262.873	342.053	255.183	314.765
17.8	331.806	254.774	339.611	268.177	316.556			17.8	339.316	259.638	354.082	272.948	331.771			17.8	304.464	260.545	344.094	251.662	307.899
17.84	334.557	251.329	342.19	264.807	310.307			17.84	333.564	260.986	348.872	265.91	320.956			17.84	311.509	262.59	348.515	260.202	316.259
17.88	324.865	255.121	346.183	266.959	314.739			17.88	333.369	265.664	339.17	271.92	332.2			17.88	305.575	261.173	338.611	249.483	309.795
17.92	332.335	251.927	344.437	267.632	311.367			17.92	334.811	259.702	342.802	273.948	329.238			17.92	309.445	262.637	346.65	256.911	313.044
17.96	331.413	256.675	343.489	265.696	310.816			17.96	333.009	260.995	339.243	267.778	317.848			17.96	318.685	270.003	346.8	249.845	312.551
18	337.511	256.489	346.273	266.959	307.683			18	331.948	265.357	346.572	268.091	334.039			18	308.414	265.686	346.986	258.646	309.902
18.04	333.305	255.02	339.747	267.05	317.229			18.04	321.057	262.809	346.531	272.896	335.591			18.04	317.294	265.705	343.166	248.449	308.382
18.08	335.418	254.957	332.167	263.826	308.075			18.08	317.679	262.887	342.807	275.413	326.502			18.08	305.686	267.322	343.505	252.809	312.782
18.12	330.038	253.752	340.545	267.347	314.929			18.12	319.85	262.058	350.495	271.769	320.788			18.12	308.985	263.842	344.336	251.316	305.821
18.16	328.93	257.899	344.629	271.075	306.459			18.16	315.133	260.083	336.218	270.294	328.78			18.16	314.491	263.432	344.476	252.472	310.412
18.2	331.3	257.871	341.292	268.226	312.154			18.2	324.794	263.507	346.386	276.991	328.875			18.2	316.259	271.729	343.709	250.765	308.427
18.24	328.479	250.75	341.292	268.677	315.206			18.24	324.114	258.009	341.782	270.773	332.316			18.24	320.75	265.202	346.351	252.033	308.624
18.28	328.728	250.627	346.963	272.546	318.028			18.28	329.752	260.871	346.668	270.187	325.212			18.28	310.854	261.716	341.774	256.211	312.516
18.32	326.405	251.052	336.033	269.949	329.492			18.32	330.977	262.56	345.405	279.557	326.358			18.32	304.625	274.279	340.447	255.186	305.498
18.36	329.103	251.802	343.493	266.716	305.464			18.36	336.377	263.379	350.804	276.198	326.132			18.36	303.002	265.449	345.415	254.529	306.288
18.4	333.062	258.24	334.989	267.832	314.097			18.4	325.92	262.649	353.029	273.675	329.835			18.4	311.03	267.273	346.266	258.238	306.622
18.44	331.154	254.169	341.971	266.42	315.45			18.44	339.955	265.931	344.15	271.419	330.478			18.44	309.787	263.862	343.62	251.057	301.015
18.48	328.383	252.948	338.118	266.283	313.08			18.48	335.935	261.183	349.917	274.157	337.217			18.48	312.231	268.689	344.5	253.301	309.29
18.52	326.381	255.585	347.162	267.119	305.003			18.52	342.998	259.856	346.188	273.755	322.161			18.52	306.19	262.303	341.414	251.998	313.117
18.56	321.525	254.113	339.444	268.336	312.673			18.56	334.176	265.057	346.261	270.94	330.588			18.56	313.324	271.819	343.939	254.359	319.506
18.6	330.731	254.264	343.189	267.943	329.611			18.6	339.753	264.178	351.257	274.029	324.784			18.6	307.449	264.324	344.487	251.997	315.802
18.64	333.219	254.181	341.64	264.332	304.57			18.64	326.887	258.728	341.335	277.547	335.381			18.64	312.754	265.308	347.787	254.498	312.557
18.68	329.189	247.412	339.898	265.647	308.817			18.68	331.168	260.141	346.152	275.434	328.143			18.68	307.631	269.281	339.514	256.255	316.363
18.72	334.307	254.692	339.001	269.141	318.28			18.72	330.501	256.732	343.992	268.962	332.378			18.72	306.385	270.764	340.085	255.027	315.096
18.76	327.116	252.085	333.421	268.022	302.44			18.76	331.664	269.8	345.237	275.251	330.106			18.76	315.05	266.164	345.523	254.238	307.867
18.8	316.824	252.35	331.453	265.311	328.45			18.8	322.919	261.032	348.654	275.657	320.709			18.8	308.574	260.293	347.941	256.531	312.894
18.84	324.65	256.065	333.302	267.6	320.515			18.84	323.237	258.548	344.917	273.716	323.871			18.84	314.197	261.408	346.442	251.855	312.575
18.88	332.835	256.833	340.664	266.447	320.007			18.88	325.114	260.739	343.555	276.637	329.56			18.88	310.735	259.923	348.342	257.351	310.601
18.92	326.446	257.815	339.901	268.808	308.839			18.92	321.973	260.412	342.52	271.734	327.707			18.92	308.46	261.374	339.376	261.994	317.04
18.96	330.183	254.786	336.787	262.223	300.338			18.96	334.904	269.848	342.446	269.897	323.134			18.96	307.977	270.743	340.588	257.392	309.054
19	328.879	249.714	333.837	265.24	314.331			19	337.093	269.089	349.791	269.35	330.17			19	315.429	271.214	340.734	259.418	316.437
19.04	327.58	257.172	335.581	265.166	303.901			19.04	328.229	255.83	341.427	278.154	321.098			19.04	310.152	264.601	342.06	257.567	312.485
19.08	331.4	244.705	340.225	271.446	320.676			19.08	342.587	264.255	350.008	269.05	324.985			19.08	306.542	270.193	346.259	266.101	315.308
19.12	340.664	258.759	335.166	268.537	304.547			19.12	328.972	265.535	345.21	269.309	319.344			19.12	316.176	275.541	341.595	262.722	320.865
19.16	331.692	252.445	335.004	267.288	310.541			19.16	347.065	264.451	345.551	273.309	321.471			19.16	310.525	264.259	347.171	257.93	309.029
19.2	339.051	249.872	335.266	264.059	315.966			19.2	336.327	270.079	346.539	281.072	322.504			19.2	307.408	265.344	347.526	255.753	317.526
19.24	339.38	250.8	339.884	269.602	308.064			19.24	345.455	266.023	345.623	267.095	331.3			19.24	303.954	268.674	349.425	255.528	312.885
19.28	341.634	250.763	341.56	264.343	309.391			19.28	341.509	261.612	349.739	267.858	325.258			19.28	306.719	269.318	345.928	263.536	312.12
19.32	331.885	250.735	335.728	262.906	312.251			19.32	346.503	262.341	351.07	278.646	321.961			19.32	309.776	260.221	349.686	256.565	316.002
19.36	335.381	244.091	334.79	262.541	318.245			19.36	330.919	269.013	355.317	268.732	329.596			19.36	306.176	269.821	343.118	247.986	311.168
19.4	331.362	254.152	339.479	270.873	309.631			19.4	327.61	263.99	342.676	276.971	323.14			19.4	312.01	266.491	337.513	253.324	319.111
19.44	343.285	256.22	343.007	266.548	317.355			19.44	333.077	258.707	342.583	272.395	329.358			19.44	308.156	263.541	345.439	251.268	316.914
19.48	337.459	248.491	344.168	264.308	303.849			19.48	334.18	260.314	343.008	280.161	321.796			19.48	301.447	262.677	348.277	256.054	306.625
19.52	330.776	253.887	340.901	268.701	302.691			19.52	343.172	257.171	346.941	269.926	317.308			19.52	295.71	261.365	337.678	257.487	314.48
19.56	339.31	252.693	335.848	269.842	307.231			19.56	335.032	261.373	346.197	267.742	325.775			19.56	307.048	264.669	345.079	251.955	310.935
19.6	342.014	255.614	330.408	267.577	307.528			19.6	338.631	261.323	355.434	267.399	319.277			19.6	300.39	268.998	345.97	252.702	306.523
19.64	321.531	248.239	332.483	271.621	316.974			19.64	343.363	269.478	352.377	271.184	312.678			19.64	313.185	268.666	343.85	247.142	311.808
19.68	340.287	256.78	332.144	267.603	313.85			19.68	334.298	258.606	349.685	274.39	324.754			19.68	307.896	261.979	346.281	263.17	317.538
19.72	328.348	248.457	331.626	269.51	321.056			19.72	337.16	264.602	350.09	266.851	311.977			19.72	313.558	265.532	339.824	265.665	315.843
19.76	339.47	251.073	333.569	269.629	299.217			19.76	337.088	265.411	348.749	276.606	329.69			19.76	307.2	268.116	332.395	261.712	310.323
19.8	345.288	251.953	331.453	267.435	321.203			19.8	333.174	264.394	355.294	273.57	326.68			19.8	300.94	262.815	339.322	257.85	314.598
19.84	325.996	252.91	331.23	263.993	307.177			19.84	333.542	267.113	343.468	272.117	337.726			19.84	305.279	260.167	345.397	256.93	313.359
19.88	338.463	249.093	331.976	270.007	308.24			19.88	332.675	265.589	345.674	268.302	330.925			19.88	309.66	265.566	331.478	263.468	314.741
19.92	329.033	247.938	337.796	260.223	308.058			19.92	329.428	267.331	337.552	278.801	323.5			19.92	317.551	269.99	345.115	262.672	313.515
19.96	327.05	253.265	337.63	264.027	321.837			19.96	327.458	260.959	340.666	270.248	328.004			19.96	307.705	266.259	342.763	257.752	311.859
20	315.752	251.001	327.323	263.587	327.477			20	336.426	267.945	351.042	278.48	325.943			20	310.13	263.749	341.533	261.703	313.77
20.04	327.089	253.836	334.138	263.488	320.553			20.04	345.79	264.705	338.913	275.282	334.823			20.04	312.893	272.067	341.486	263.852	310.189
20.08	325.983	255.432	332.193	267.555	306.406			20.08	330.791	265.321	351.238	272.641	331.15			20.08	312.549	263.84	343.335	262.21	312.252
20.12	337.109	251.197	337.124	266.437	317.748			20.12	336.733	261.757	348.744	271.131	329.292			20.12	315.749	269.961	347.644	263.661	315.858
20.16	331.013	254.063	334.325	264.957	308.978			20.16	337.206	262.646	349.72	276.687	329.264			20.16	316.598	263.602	342.161	265.42	311.542
20.2	330.004	249.305	333.7	267.013	308.295			20.2	336.868	270.044	349.252	278.302	331.083			20.2	306.884	271.51	346.211	264.009	302.383
20.24	336.099	250.231	334.779	266.434	300.757			20.24	337.069	264.39	347.492	278.68	328.65			20.24	305.584	267.34	345.438	260.837	309.48
20.28	328.213	250.094	342.234	269.835	306.351			20.28	344.819	263.373	345.423	275.857	324.03			20.28	312.459	261.488	341.804	259.886	316.99
20.32	337.206	251.01	340.344	267.65	309.099			20.32	339.672	267.259	355.283	279.719	318.523			20.32	310.907	270.462	347.16	266.664	313.604
20.36	340.093	257.98	336.329	260.969	305.55			20.36	333.59	268.917	346.021	274.926	323.832			20.36	312.903	266.341	345.335	266.572	311.461
20.4	330.579	249.953	334.97	270.058	312.132			20.4	331.554	268.771	343.682	272.605	331.218			20.4	304.061	261.283	342.593	262.567	311.786
20.44	336.044	247.4	337.731	268.348	314.115			20.44	338.61	269.249	347.538	266.7	334.581			20.44	308.216	268.365	348.196	266.999	314.315
20.48	328.519	251.804	341.196	271.096	311.934			20.48	344.298	258.673	347.301	279.836	329.14			20.48	307.491	259.269	342.624	262.309	312.478
20.52	333.327	251.958	336.935	269.361	300.351			20.52	340.357	261.449	348.426	269.646	332.815			20.52	325.769	264.706	341.997	262.915	303.794
20.56	336.089	249.671	332.97	267.337	322.373			20.56	335.434	270.691	347.417	274.135	332.915			20.56	312.361	264.916	345.695	256.752	302.787
20.6	337.059	247.478	333.772	267.159	312.891			20.6	342.723	268.675	345.374	274.258	333.288			20.6	310.184	266.599	340.826	260.825	308.986
20.64	352.954	253.44	332.051	268.95	316.031			20.64	350.778	265.297	350.545	268.861	331.405			20.64	306.598	265.39	346.666	263.996	307.77
20.68	339.989	252.491	338.471	267.117	313.278			20.68	328.215	262.397	339.772	271.993	325.136			20.68	313.39	262.893	345.513	260.641	313.761
20.72	341.229	249.529	338.101	267.46	304.965			20.72	344.44	268.652	344.885	268.133	332.199			20.72	331.918	262.335	348.869	261.559	313.587
20.76	342.467	251.945	336.175	268.726	312.725			20.76	336.576	265.106	350.304	268.835	328.209			20.76	316.517	272.4	344.91	260.115	313.233
20.8	338.849	251.621	336.165	264.857	311.991			20.8	341.522	266.247	350.317	273.52	330.434			20.8	318.623	262.522	344.272	262.431	310.156
20.84	338.285	252.751	331.589	266.743	318.553			20.84	343.288	266.862	351.789	272.583	328.968			20.84	323.318	269.475	342.297	267.763	308.819
20.88	337.92	249.409	327.305	266.562	305.234			20.88	337.799	257.319	351.411	271.488	319.877			20.88	320.112	265.255	346.704	264.564	304.584
20.92	335.122	245.39	338.397	267.023	316.993			20.92	326.73	267.103	349.631	279.65	336.11			20.92	319.204	258.4	346.416	261.251	301.757
20.96	332.616	253.195	341.437	265.34	312.93			20.96	330.967	261.939	349.26	277.75	333.403			20.96	322.725	266.794	344.97	266.125	311.799
21	339.857	254.867	337.475	265.341	318.712			21	329.007	266.158	353.261	271.911	323.823			21	326.926	262.341	349.746	264.275	300.565
21.04	343.039	253.635	334.002	264.879	317.321			21.04	326.78	274.477	348.833	278.476	326.596			21.04	326.8	258.401	344.35	261.942	304.44
21.08	348.068	250.847	336.071	264.196	304.883			21.08	331.301	270.492	350.925	268.082	328.108			21.08	310.751	268.832	341.688	263.576	307.581
21.12	343.316	255.191	338.901	266.857	321.26			21.12	329.661	271.509	349.452	281.154	331.1			21.12	323.711	259.482	345.839	259.567	296.29
21.16	344.186	255.074	336.853	261.767	316.003			21.16	329.642	261.546	339.382	272.105	331.37			21.16	318.324	262.106	348.061	262.64	301.661
21.2	347.426	244.055	330.702	261.237	315.377			21.2	325.318	264.558	347.045	266.021	327.516			21.2	308.299	264.292	345.934	265.481	308.878
21.24	344.464	251.311	330.467	270.979	304.025			21.24	329.998	264.483	344.527	273.448	333.829			21.24	311.051	266.452	343.501	257.583	319.356
21.28	337.263	252.144	343.466	264.885	304.79			21.28	330.294	271.186	349.986	274.391	327.829			21.28	310.384	259.046	342.154	266.641	306.093
21.32	340.751	246.998	339.883	268.334	312.649			21.32	336.017	261.849	343.665	272.605	325.664			21.32	306.666	260.087	347.266	265.073	310.985
21.36	344.988	251.43	336.808	266.006	312.885			21.36	343.115	257.416	344.9	279.331	322.075			21.36	305.256	262.314	346.301	261.059	312.571
21.4	341.293	243.987	330.291	268.44	315.975			21.4	332.362	267.724	349.839	271.232	317.611			21.4	307.181	264.801	342.242	261.856	313.752
21.44	340.421	247.451	328.618	267.779	303.205			21.44	323.64	265.16	344.755	271.223	328.503			21.44	317.64	268.132	336.651	270.417	314.725
21.48	336.566	252.559	334.523	264.255	311.364			21.48	331.068	261.621	351.147	280.726	328.212			21.48	323.93	269.84	341.62	265.199	308.249
21.52	341.006	253.274	335.96	268.432	310.951			21.52	319.194	264.177	350.768	270.546	333.561			21.52	319.768	261.362	344.503	259.771	316.111
21.56	342.645	245.728	329.733	270.516	315.696			21.56	325.253	260.907	347.575	271.919	325.877			21.56	320.393	265.942	350.292	262.889	316.35
21.6	342.911	247.591	339.347	269.574	310.251			21.6	332.686	256.696	346.553	277.709	330.572			21.6	329.851	263.974	346.364	264.191	309.537
21.64	344.478	247.793	334.273	262.911	315.567			21.64	321.255	259.34	350.026	274.529	326.772			21.64	314.617	267.046	342.917	262.838	308.584
21.68	340.105	249.679	335.782	267.536	318.666			21.68	330.208	257.769	347.009	276.309	324.026			21.68	309.219	269.839	343.72	265.59	304.472
21.72	346.36	247.172	336.907	266.241	318.496			21.72	323.166	260.493	351.989	275.498	325.227			21.72	315.297	275.107	342.455	263.102	305.427
21.76	340.217	246.11	339.684	260.318	312.633			21.76	328.344	258.497	356.921	273.603	327.352			21.76	327.235	258.443	338.857	257.113	302.689
21.8	341.183	246.141	337.743	265.737	317.33			21.8	319.118	261.087	349.766	278.46	326.087			21.8	322.773	266.101	341.943	268.495	305.568
21.84	343.566	248.84	332.674	265.304	313.301			21.84	322.832	264.855	347.906	272.604	327.944			21.84	316.091	270.206	343.21	258.173	308.224
21.88	336.134	243.814	329.731	271.333	313.406			21.88	324.227	266.482	348.867	278.774	334.022			21.88	324.022	263.753	342.557	261.207	298.929
21.92	337.574	245.549	338.502	268.846	326.31			21.92	331.017	265.886	349.118	272.4	328.954			21.92	335.515	265.213	335.502	256.686	306.785
21.96	340.037	249.621	335.576	263.404	309.977			21.96	334.204	262.85	350.273	274.053	327.015			21.96	324.995	271.357	345.111	256.997	309.111
22	334.553	255.985	334.476	266.602	305.822			22	325.312	258.683	351.065	268.22	330.565			22	327.919	257.562	336.855	255.153	309.717
22.04	341.771	251.9	333.237	266.539	312.043			22.04	324.628	266.112	349.207	272.54	326.693			22.04	310.715	267.959	339.822	252.557	312.281
22.08	337.994	248.941	338.171	267.884	304.452			22.08	326.447	261.482	352.695	269.491	317.953			22.08	322.299	261.314	339.595	253.664	294.951
22.12	342.408	249.028	332.29	264.511	313.287			22.12	329.914	266.013	353.835	275.581	323.98			22.12	306.564	260.261	343.801	256.674	303.252
22.16	340.578	248.33	333.016	267.736	316.844			22.16	333.414	267.682	345.778	274.327	324.106			22.16	313.121	257.518	340.092	257.197	309.149
22.2	332.356	249.994	339.151	263.991	302.804			22.2	329.787	264.572	352.412	274.3	326.2			22.2	316.693	265.823	344.158	250.769	301.904
22.24	344.018	251.992	331.706	263.812	313.598			22.24	324.317	262.581	349.232	274.537	331.585			22.24	318.46	266.366	348.191	252.813	312.442
22.28	343.949	246.812	336.634	264.703	310.95			22.28	325.576	260.571	345.478	278.498	323.252			22.28	303.772	260.38	342.832	260.021	308.919
22.32	334.671	254.975	332.51	264.063	309.307			22.32	328.489	264.099	346.289	271.36	319.076			22.32	317.64	259.387	343.998	253.253	313.234
22.36	336.526	248.543	339.984	260.398	298.042			22.36	320.499	268.381	349.197	270.394	329.243			22.36	304.034	257.746	341.176	260.673	305.172
22.4	346.419	246.982	333.908	265.568	297.133			22.4	323.434	258.747	342.897	274.188	332.378			22.4	306.692	259.998	344.858	253.92	300.875
22.44	341.42	249.939	334.036	264.319	301.33			22.44	327.577	255.388	349.086	275.388	326.174			22.44	314.851	264.519	348.026	250.856	313.815
22.48	339.844	255.541	338.248	265.796	296.003			22.48	328.817	268.945	347.001	278.779	332.24			22.48	316.109	261.237	345.252	255.472	310.574
22.52	341.498	246.917	339.447	261.074	304.384			22.52	335.813	270.353	344.018	278.066	332.186			22.52	319.453	255.175	341.405	254.771	310.48
22.56	336.149	252.429	335.605	269.935	295.398			22.56	339.534	269.69	347.068	279.188	330.3			22.56	308.84	258.184	344.911	260.397	307.824
22.6	341.211	247.152	331.843	263.801	306.236			22.6	335.196	267.839	349.281	278.548	328.291			22.6	307.655	261.505	345.689	258.304	313.147
22.64	331.207	255.354	334.939	262.647	308.062			22.64	331.876	269.29	347.023	277.08	326.669			22.64	321.962	258.59	346.314	250.951	307.391
22.68	340.057	253.509	337.684	269.574	297.369			22.68	333.736	267.094	348.168	269.61	333.679			22.68	306.533	262.484	351.929	251.741	311.641
22.72	343.562	249.867	341.62	263.517	315.177			22.72	345.212	266.041	349.459	269.916	337.141			22.72	323.875	266.5	345.945	257.891	312.286
22.76	344.848	245.71	335.116	261.425	308.505			22.76	323.392	268.169	351.858	276.701	332.929			22.76	322.309	262.819	342.34	253.957	309.068
22.8	341.884	250.068	337.47	263.96	298.786			22.8	333.911	263.821	348.426	281.661	332.286			22.8	313.512	260.935	353.053	259.032	307.6
22.84	335.857	249.674	342.044	266.405	309.291			22.84	329.645	263.248	340.49	277.172	317.586			22.84	324.349	261.13	346.182	257.314	314.515
22.88	335.163	248.248	340.404	262.51	308.828			22.88	355.731	266.37	343.466	273.614	333.142			22.88	306.067	264.462	347.303	258.062	316.193
22.92	337.287	247.615	341.111	267.294	310.963			22.92	345.506	258.224	350.543	271.655	313.46			22.92	304.526	256.867	348.729	255.418	305.882
22.96	341.501	248.749	340.017	262.809	302.491			22.96	342.685	270.042	349.319	271.233	334.325			22.96	308.081	269.46	349.504	258.67	314.607
23	338.085	254.683	335.425	266.28	311.907			23	344.74	265.858	344.999	266.765	332.373			23	315.412	262.39	342.973	257.627	312.095
23.04	327.221	253.449	337.181	266.197	312.339			23.04	341.009	271.423	353.233	269.063	332.681			23.04	308.517	262.933	346.095	256.786	310.735
23.08	334.134	240.89	333.224	266.393	316.513			23.08	337.885	265.34	347.319	272.436	330.618			23.08	307.667	267.335	345.132	252.233	312.824
23.12	330.237	245.357	330.915	264.183	310.38			23.12	339.663	265.621	351.106	273.214	332.493			23.12	309.71	264.733	347.456	260.265	317.167
23.16	341.512	246.579	334.592	265.973	305.67			23.16	335.196	267.358	349.584	268.997	327.204			23.16	307.858	265.619	341.969	261.567	313.901
23.2	337.407	244.8	336.774	265.4	313.186			23.2	341.859	266.312	355.225	269.883	335.267			23.2	307.362	268.935	346.389	259.158	302.77
23.24	334.652	255.574	333.412	258.78	308.491			23.24	341.804	268.36	345.823	273.593	324.589			23.24	320.791	266.086	348.031	252.238	300.022
23.28	337.874	255.545	337.774	270.644	310.004			23.28	346.499	272.826	339.092	268.876	324.798			23.28	311.678	266.078	351.369	257.007	309.83
23.32	340.445	253.669	339.807	266.229	319.204			23.32	336.41	264.595	347.357	270.429	325.647			23.32	322.414	266.948	345.325	254.995	317.446
23.36	330.58	249.443	336.903	257.115	319.744			23.36	347.615	271.258	345.478	274.126	320.504			23.36	312.686	266.831	342.544	251.639	315.744
23.4	329.112	247.371	334.054	269.553	323.867			23.4	345.028	265.498	347.506	282.179	320.477			23.4	316.207	262.176	344.365	254.923	306.528
23.44	340.801	247.399	334.178	261.608	314.884			23.44	332.577	265.047	349.369	272.612	332.681			23.44	310.839	250.6	348.068	257.74	312.378
23.48	341.174	249.733	337.59	265.232	320.311			23.48	339.017	271.738	344.946	266.226	331.463			23.48	317.42	264.042	343.872	256.54	303.619
23.52	332.311	244.509	331.995	269.607	323.532			23.52	339.039	270.698	346.69	280.349	330.77			23.52	312.264	260.143	348.203	257.08	315.707
23.56	335.628	244.341	328.526	268.991	315.065			23.56	346.217	266.232	348.627	275.189	327.514			23.56	321.932	261.597	343.857	258.953	311.717
23.6	327.243	255.27	336.012	258.666	308.597			23.6	346.694	266.898	351.138	269.879	319.117			23.6	308.125	258.31	350.058	257.384	308.511
23.64	329.719	245.946	337.154	261.849	310.387			23.64	347.169	259.288	345.51	271.882	325.327			23.64	305.536	262.555	350.015	256.832	313.2
23.68	332.061	247.881	337.29	268.914	316.811			23.68	346.066	265.786	349.753	279.69	321.237			23.68	304.349	257.651	352.501	259.773	310.621
23.72	330.475	251.507	333.85	262.711	316.069			23.72	342.079	262.409	348.512	269.885	321.571			23.72	306.829	260.754	340.214	267.332	310.138
23.76	338.056	248.557	343.325	265.703	303.469			23.76	349.233	267.843	346.736	269.342	323.766			23.76	299.208	261.251	350.192	256.969	311.961
23.8	336.062	245.038	334.745	266.461	321.112			23.8	342.635	266.859	355.701	271.052	313.513			23.8	312.978	259.153	351.596	255.167	311.008
23.84	335.182	249.191	336.1	266.274	321.642			23.84	349.147	264.149	353.129	273.544	311.511			23.84	306.009	265.842	351.202	254.836	314.012
23.88	331.869	248.661	329.055	259.688	320.252			23.88	344.694	267.991	343.713	264.354	329.828			23.88	310.426	260.364	353.669	253.778	310.369
23.92	341.788	249.892	335.818	262.409	321.014			23.92	347.702	261.861	346.047	277.838	316.766			23.92	321.768	260.564	349.492	253.161	307.799
23.96	327.653	245.365	340.976	261.248	311.937			23.96	343.769	256.998	349.36	270.075	312.021			23.96	312.924	258.566	352.265	260.713	311.788
24	332.164	250.397	336.063	263.053	306.079			24	349.876	265.367	345.791	270.599	313.141			24	322.976	260.085	342.495	261.974	309.779
24.04	328.769	247.694	338.871	259.351	320.652			24.04	346.336	266.392	353.837	280.554	317.841			24.04	326.609	264.604	345.352	257.269	313.679
24.08	334.534	245.786	335.225	260.535	312.441			24.08	343.604	263.429	346.202	271.046	318.233			24.08	315.124	260.686	346.769	251.01	311.986
24.12	335.272	250.131	341.022	264.955	325.106			24.12	348.267	262.507	347.705	274.211	332.033			24.12	318.349	261.116	350.871	257.424	303.412
24.16	335.057	246.767	346.008	275.409	311.649			24.16	338.883	268.68	347.948	273.068	324.115			24.16	322.277	267.664	351.321	250.505	314.185
24.2	339.862	248.378	339.081	258.574	321.854			24.2	349.702	264.618	349.72	267.586	313.007			24.2	328.915	261.087	359.895	256.471	307.305
24.24	345.95	249.324	334.265	269.921	309.327			24.24	345.095	263.597	347.282	274.691	315.118			24.24	315.993	258.339	340.756	252.67	307.449
24.28	346.821	250.191	342.412	266.475	316.182			24.28	346.22	268.48	346.962	273.835	321.055			24.28	315.843	257.307	341.924	253.33	304.773
24.32	328.979	248.472	334.652	264.453	319.87			24.32	347.994	266.888	345.466	276.491	322.26			24.32	314.158	264.962	346.777	254.881	310.768
24.36	336.741	247.624	336.821	261.636	321.348			24.36	351.156	267.756	341.302	272.017	323.497			24.36	307.741	266.936	344.474	252.763	309.723
24.4	338.413	250.641	337.889	265.45	318.996			24.4	348.284	265.819	345.719	271.55	315.514			24.4	321.355	257.755	350.82	255.468	306.437
24.44	329.088	246.105	335.78	264.926	312.107			24.44	346.18	267.909	348.553	260.601	314.915			24.44	305.345	262.468	346.532	255.336	310.576
24.48	329.035	246.064	340.669	267.664	323.702			24.48	344.727	265.465	348.744	269.35	319.433			24.48	300.53	264.468	345.11	254.67	306.235
24.52	334.193	248.902	336.755	265.783	323.113			24.52	346.79	270.814	342.865	274.935	320.232			24.52	305.534	262.889	346.487	257.739	301.716
24.56	339.534	244.313	340.105	265.406	310.971			24.56	344.562	269.155	348.631	269.091	324.046			24.56	325.261	259.16	348.036	249.225	310.684
24.6	332.698	249.541	338.944	262.631	315.246			24.6	341.797	267.568	348.402	275.474	322.277			24.6	324.548	269.297	346.16	254.841	308.757
24.64	328.115	245.019	341.532	262.46	314.297			24.64	347.519	269.838	355.207	273.489	314.06			24.64	311.067	265.846	348.25	252.086	310.936
24.68	332.922	251.685	337.369	262.929	319.513			24.68	350.433	264.04	347.856	275.763	314.019			24.68	307.238	260.444	344.094	251.889	299.977
24.72	332.972	245.449	334.633	260.864	316.471			24.72	348.832	260.294	342.802	268.814	327.287			24.72	304.138	261.178	350.042	256.178	310.022
24.76	339.825	250.67	335.637	267.705	316.41			24.76	345.856	263.84	350.313	274.311	325.295			24.76	303.993	261.114	346.779	255.962	314.782
24.8	340.249	255.241	342.165	268.695	321.555			24.8	347.391	262.669	341.299	272.292	314.526			24.8	302.705	269.71	339.127	257.649	306.957
24.84	337.518	245.553	340.887	266.202	321.184			24.84	355.053	258.01	342.663	276.622	320.045			24.84	318.912	260.255	352.042	260.977	313.505
24.88	331.294	248.631	336.194	268.448	317.195			24.88	347.837	265.079	348.024	271.984	312.716			24.88	305.363	268.411	348.829	259.281	307.373
24.92	336.128	243.967	343.375	260.959	324.565			24.92	342.174	265.881	347.16	271.032	330.41			24.92	311.263	264.673	346.221	261.957	310.646
24.96	336.989	254.306	342.281	266.425	324.522			24.96	346.202	259.828	344.148	267.303	312.748			24.96	306.273	258.969	350.913	260.033	314.449
25	335.281	247.755	340.509	263.664	321.618			25	341.353	266.666	356.15	281.261	321.857			25	319.939	268.174	343.677	258.463	316.124
25.04	341.26	252.04	338.576	265.679	315.22			25.04	351.567	261.443	350.34	273.458	322.57			25.04	330.179	260.416	349.037	258.124	314.786
25.08	327.998	247.071	343.297	265.902	330.381			25.08	345.11	260.659	350.455	273.404	313.898			25.08	308.523	263.646	348.451	261.433	307.729
25.12	333.703	248.168	338.686	265.728	319.821			25.12	350.792	267.6	343.436	274.785	321.001			25.12	326.026	261.412	350.17	253.897	315.796
25.16	336.584	255.805	333.045	270.145	302.415			25.16	340.418	261.902	344.572	271.233	321.547			25.16	325.955	261.903	351.692	255.666	311.623
25.2	339.257	252.866	340.169	261.007	320.577			25.2	337.103	272.512	348.409	274.605	316.343			25.2	314.099	262.727	348.56	255.2	312.048
25.24	334.577	251.452	342.402	265.245	321.017			25.24	350.795	261.869	352.481	274.817	320.48			25.24	330.644	261.028	345.32	256.753	308.872
25.28	336.27	250.286	344.555	270.216	322.279			25.28	346.819	266.675	348.029	276.154	321.025			25.28	333.586	264.039	349.277	271.746	306.105
25.32	334.433	249.29	339.526	273.235	313.157			25.32	341.991	264.277	354.509	274.666	310.351			25.32	324.202	270.385	347.148	271.018	307.984
25.36	339.499	244.286	344.236	268.127	323.783			25.36	343.185	264.508	347.765	273.173	318.027			25.36	324.277	269.283	349.66	267.641	316.509
25.4	333.257	246.979	341.651	266.325	323.446			25.4	347.014	263.428	354.599	267.72	319.261			25.4	325.834	262.141	351.645	261.062	315.96
25.44	333.94	247.222	337.826	263.591	325.364			25.44	349.571	261.315	351.343	269.56	320.079			25.44	324.595	258.12	347.641	257.761	302.934
25.48	347.786	250.043	338.32	264.786	322.672			25.48	338.938	264.221	345.14	276.415	315.01			25.48	324.959	260.56	348.504	257.662	311.064
25.52	332.079	245.443	338.602	266.466	330.796			25.52	337.517	267.058	341.203	271.374	322.812			25.52	325.472	266.34	354.202	260.928	321.253
25.56	327.196	253.185	338.501	266.052	326.003			25.56	340.629	264.067	341.859	269.94	320.183			25.56	334.011	261.342	350.493	267.82	313.087
25.6	329.427	251.821	334.07	265.146	305.761			25.6	353.211	264.395	338.526	271.866	313.692			25.6	334.519	262.74	347.737	265.317	317.42
25.64	333.533	245.043	334.92	261.982	313.969			25.64	348.755	265.148	341.634	273.956	321.503			25.64	324.478	263.146	347.326	270.661	308.942
25.68	329.864	248.621	339.756	266.921	315.895			25.68	354.797	262.208	342.783	265.43	308.593			25.68	325.128	264.735	349.183	267.366	312.077
25.72	324.199	248.985	341.981	265.41	318.432			25.72	338.561	265.945	342.059	275.129	321.67			25.72	333.473	258.251	349.919	264.41	314.036
25.76	326.847	252.77	339.277	262.806	327.656			25.76	345.838	264.027	351.913	270.103	303.151			25.76	327.274	260.04	347.658	267.606	319.721
25.8	340.036	248.052	333.812	265.609	317.867			25.8	343.934	263.847	336.486	269.687	313.915			25.8	333.904	258.397	348.539	262.566	314.206
25.84	332.926	245.641	340.366	266.234	317.898			25.84	345.647	263.41	350.444	275.816	316.671			25.84	328.171	261.542	347.093	261.583	316.38
25.88	332.77	246.663	343.412	269.333	315.616			25.88	347.665	261.289	349.474	277.212	318.225			25.88	330.846	263.961	351.523	259.023	315.84
25.92	332.136	251.63	339.748	266.435	321.377			25.92	344.685	266.765	349.174	266.949	324.212			25.92	327.307	260.705	347.04	261.956	298.381
25.96	325.551	243.051	335.115	270.336	320.37			25.96	329.391	263.492	343.272	275.938	314.414			25.96	322.627	264.437	352.325	260.036	308.801
26	335.544	257.067	345.27	262.185	322.976			26	346.608	265.917	350.554	276.756	320.05			26	329.218	260.788	349.164	266.528	309.492
26.04	328.749	248.443	336.757	260.339	309.799			26.04	346.882	260.919	340.434	274.365	316.945			26.04	323.657	263.825	351.226	265.826	303.232
26.08	327.126	246.255	335.084	263.288	323.148			26.08	346.061	263.055	347.218	276.768	321.113			26.08	327.189	266.231	351.559	266.668	305.509
26.12	332.637	244.907	344.357	268.458	315.253			26.12	352.195	261.401	347.273	274.124	315.683			26.12	326.732	268.332	356.304	263.715	316.979
26.16	331.289	246.767	336.036	267.364	319.07			26.16	334.948	264.4	345.319	270.489	323.626			26.16	329.472	259.677	344.997	263.757	305.416
26.2	331.776	244.719	343.005	270.524	325.68			26.2	353.662	267.769	346.855	267.765	329.764			26.2	328.634	264.379	354.581	269.717	310.981
26.24	335.078	247.28	342.96	264.136	316.107			26.24	355.747	260.769	346.708	269.273	324.827			26.24	332.08	264.793	351.87	263.585	304.188
26.28	328.707	247.427	341.259	267.069	318.574			26.28	340.583	266.396	343.139	272.119	328.07			26.28	336.533	262.293	350.725	263.987	311.992
26.32	330.594	248.748	337.393	268.226	323.253			26.32	340.522	267.463	342.182	271.096	319.676			26.32	333.186	261.264	347.17	265.626	310.244
26.36	330.819	252.268	341.691	266.367	315.195			26.36	347.607	263.552	346.047	270.823	329.15			26.36	330.027	264.958	348.734	261.816	315.386
26.4	328.636	246.776	340.053	273.769	319.581			26.4	342.201	271.439	348.998	273.317	322.482			26.4	328.652	261.625	348.597	260.859	298.931
26.44	329.725	249.738	338.983	263.321	325.682			26.44	350.208	263.225	355.197	277.44	317.409			26.44	341.225	267.148	353.233	263.784	316.079
26.48	331.397	246.994	336.124	266.966	325.44			26.48	343.782	260.239	350.368	272.104	320.48			26.48	338.624	262.558	352.388	266.354	315.291
26.52	333.091	249.076	339.805	263.909	331.957			26.52	345.318	265.527	348.507	275.476	321.34			26.52	336.788	265.279	349.172	268.806	311.002
26.56	330.362	247.634	336.274	271.11	321.97			26.56	343.03	262.624	344.038	274.19	322.38			26.56	339.713	260.679	352.197	260.388	306.521
26.6	339.702	246.566	333.392	269.515	323.357			26.6	341.421	265.883	346.171	271.101	322.198			26.6	335.817	265.864	347.485	262.547	313.22
26.64	331.573	250.494	343.816	261.976	313.642			26.64	341.674	260.548	347.091	275.297	316.037			26.64	330.68	265.001	349.58	265.056	314.517
26.68	333.314	253.064	339.801	264.836	327.45			26.68	342.516	262.755	340.096	272.113	326.923			26.68	340.77	262.067	352.83	262.008	309.448
26.72	333.824	249.254	338.382	261.02	312.501			26.72	347.366	267.49	349.519	267.933	313.611			26.72	331.128	260.179	348.784	261.89	311.019
26.76	323.143	250.552	335.839	262.035	319.094			26.76	337.712	264.035	349.674	268.484	318.611			26.76	334.792	265.452	351.913	260.19	308.183
26.8	328.531	249.792	338.439	273.352	319.605			26.8	341.655	257.268	341.302	269.704	316.474			26.8	332.248	261.414	350.393	255.849	306.494
26.84	329.248	252.63	339.857	261.703	323.781			26.84	336.241	262.161	345.518	267.409	323.387			26.84	343.349	265.843	346.567	268.202	303.156
26.88	332.903	247.814	339.428	268.801	326.157			26.88	344.672	263.216	342.552	275.693	317.462			26.88	334.464	258.537	346.834	265.451	316.2
26.92	331.326	250.569	337.952	271.466	309.481			26.92	345.176	256.898	345.623	278.302	317.237			26.92	342.278	268.804	349.922	259.233	318.477
26.96	339.361	247.714	336.419	272.556	324.76			26.96	340.312	265.098	349.212	274.095	322.233			26.96	338.643	265.741	349.017	266.816	308.28
27	333.455	241.919	337.045	265.746	325.743			27	346.275	264.775	348.902	275.53	316.31			27	342.788	263.389	347.764	263.999	306.882
27.04	334.051	252.731	336.297	268.703	318.619			27.04	336.281	261.954	345.983	271.641	314.158			27.04	338.163	264.446	346.333	263.1	308.26
27.08	338.823	243.512	335.649	265.66	315.781			27.08	345.931	263.522	342.361	272.577	316.641			27.08	332.415	268.963	351.722	261.508	311.362
27.12	336.453	247.886	334.594	264.402	307.26			27.12	339.965	263.698	348.195	273.732	316.913			27.12	335.67	261.889	346.223	267.255	311.791
27.16	334.002	247.505	341.004	271.129	321.503			27.16	340.634	253.956	350.637	275.91	318.96			27.16	337.521	261.552	354.848	264.81	313.393
27.2	334.285	245.658	336.284	262.46	313.597			27.2	341.673	261.002	350.643	269.35	316.997			27.2	329.54	261.715	353.513	267.65	306.775
27.24	345.789	246.137	334.445	267.694	316.732			27.24	346.094	260.949	347.633	270.549	318.07			27.24	330.365	267.193	348.315	264.879	299.409
27.28	334.443	249.497	338.936	263.74	323.362			27.28	336.766	257.56	348.532	272.458	317.433			27.28	335.328	263.854	351.787	263.331	307.955
27.32	336.253	248.151	338.102	269.811	310.341			27.32	335.334	258.004	339.696	271.839	324.03			27.32	315.605	259.244	348.63	266.395	316.612
27.36	338.891	253.334	338.872	269.188	319.276			27.36	345.408	259.807	348.071	273.252	319.473			27.36	331.554	263.932	347.061	266.086	306.471
27.4	333.427	250.749	335.792	270.727	322.317			27.4	342.356	263.066	351.681	270.571	315.173			27.4	329.289	265.438	350.16	261.061	313.5
27.44	333.409	250.244	337.08	265.701	320.923			27.44	349.821	264.559	345.268	266.493	316.302			27.44	340.302	267.705	349.006	267.046	315.345
27.48	332.676	248.155	344.833	266.808	330.613			27.48	347.269	262.837	347.47	273.835	316.936			27.48	335.414	258.375	348.635	259.314	307.195
27.52	326.992	252.207	343.828	268.436	328.024			27.52	335.927	253.621	343.985	270.708	312.247			27.52	320.556	265.658	342.686	263.185	315.3
27.56	327.918	251.492	339.086	268.353	323.106			27.56	335.979	263.065	344.996	275.116	319.125			27.56	330.949	266.66	351.672	261.549	313.818
27.6	331.425	247.495	338.917	265.545	314.218			27.6	336.348	253.591	342.937	272.723	322.164			27.6	326.794	267.638	346.274	260.626	312.715
27.64	332.889	250.575	334.4	264.99	320.021			27.64	345.068	260.302	347.589	271.765	317.045			27.64	327.527	262.437	343.862	261.945	313.504
27.68	333.501	249.2	342.52	263.011	323.723			27.68	342.443	262.482	348.089	267.636	325.301			27.68	325.077	263.49	342.355	261.816	306.406
27.72	338.932	245.998	337.132	264.673	316.261			27.72	344.503	263.092	346.869	274.68	320.042			27.72	325.768	263.053	346.922	261.87	317.151
27.76	336.959	247.722	338.445	269.024	320.248			27.76	339.799	257.236	347.736	274.429	317.353			27.76	326.194	263.21	351.167	254.771	315.559
27.8	343.417	252.842	331.562	261.907	326.035			27.8	342.613	265.454	352.456	271.544	322.535			27.8	329.012	263.712	345.292	263.254	306.35
27.84	339.602	246.985	335.777	260.976	318.994			27.84	343.185	258.329	345.355	275.952	327.584			27.84	335.745	268.406	352.402	267.531	309.49
27.88	339.101	250.502	334.58	267.679	322.303			27.88	346.162	262.894	343.341	269.628	315.507			27.88	322.774	263.63	351.956	261.424	310.325
27.92	334.275	248.713	338.385	265.271	319.116			27.92	346.247	264.968	346.349	269.738	313.971			27.92	330.989	266.666	348.001	258.506	312.866
27.96	340.249	247.901	336.711	273.635	322.961			27.96	344.766	267.382	353.979	273.089	325.115			27.96	327.167	269.999	347.785	261.903	311.659
28	338.631	252.941	339.012	268.408	311			28	346.896	261.044	349.449	271.343	319.07			28	317.77	263.666	347.673	258.869	314.611
28.04	338.044	251.692	340.082	270.449	325.676			28.04	341.169	260.753	352.593	276.863	326.059			28.04	306.089	263.277	352.105	257.357	314.197
28.08	338.288	249.515	340.978	267.886	322.136			28.08	333.148	261.122	343.502	270.809	314.364			28.08	309.645	263.717	343.819	267.981	315.22
28.12	338.394	246.365	336.429	273.112	313.572			28.12	339.918	259.554	348.327	272.715	323.217			28.12	311.129	262.161	348.72	262.986	315.504
28.16	329.798	244.842	338.222	267.478	306.942			28.16	337.262	264.582	345.213	273.628	323.547			28.16	315.725	257.934	351.598	260.595	313.843
28.2	330.574	249.801	339.046	269.406	314.372			28.2	348.618	260.231	346.618	270.1	315.613			28.2	315.546	261.601	347.119	260.009	306.44
28.24	333.049	250.982	335.085	268.18	320.388			28.24	349.029	258.997	351.714	275.774	319.078			28.24	308.83	261.884	349.247	263.383	318.06
28.28	337.073	251.925	337.713	266.572	319.474			28.28	341.728	257.188	342.38	272.79	320.911			28.28	323.234	262.613	345.562	266.883	313.286
28.32	338.68	247.078	335.526	266.922	319.367			28.32	349.169	264.291	342.987	275.808	323.273			28.32	316.846	266.478	343.354	261.987	312.765
28.36	339.999	243.789	330.211	265.522	321.299			28.36	343.928	265.931	339.841	270.814	323.162			28.36	331.726	257.673	347.183	260.887	307.848
28.4	335.874	247.491	335.619	268.131	319.945			28.4	337.361	261.041	346.127	274.798	316.33			28.4	318.541	259.094	350.852	259.47	304.961
28.44	340.24	244.191	336.537	268.865	311.891			28.44	343.054	264.865	340.863	272.313	314.184			28.44	317.846	265.222	352.816	269.075	314.728
28.48	330.064	250.646	342.19	270.534	314.722			28.48	346.665	259.186	347.861	271.005	317.676			28.48	325.648	265.198	346.124	269.116	315.458
28.52	328.656	253.494	339.055	263.412	323.996			28.52	346.171	267.609	341.132	272.491	317.366			28.52	319.231	260.233	349.108	263.919	309.049
28.56	335.961	253.661	334.503	261.894	325.023			28.56	348.367	261.499	343.028	272.55	307.179			28.56	323.473	270.238	343.903	265.811	307.814
28.6	337.227	247.573	342.022	262.847	319.709			28.6	350.923	264.496	343.132	275.107	315.153			28.6	308.888	264.823	345.717	261.46	315.375
28.64	335.185	251.077	338.357	264.342	313.734			28.64	349.574	264.784	344.59	272.544	319.626			28.64	327.812	263.899	350.471	260.073	315.429
28.68	336.749	248.862	341.051	267.2	318.238			28.68	350.86	265.061	344.271	270.022	330.851			28.68	318.885	259.728	348.892	262.147	307.385
28.72	332.557	250.171	339.638	261.441	322.289			28.72	345.683	261.539	350.231	272.45	312.576			28.72	303.843	267.326	348.787	269.713	315.438
28.76	331.259	243.219	334.857	271.94	312.768			28.76	345.779	267.538	344.95	269.573	313.728			28.76	324.695	260.046	347.545	267.941	323.154
28.8	331.541	246.997	332.376	268.7	326.827			28.8	339.535	267.354	346.195	275.715	320.129			28.8	318.048	268.798	346.151	268.501	311.112
28.84	337.679	248.031	343.079	264.475	322.211			28.84	347.82	263.133	346.331	272.874	326.288			28.84	317.311	267.118	344.801	265.929	301.078
28.88	330.534	252.044	338.091	263.192	309.612			28.88	346.407	263.193	348.991	266.334	314.161			28.88	309.14	271.36	350.286	270.621	308.624
28.92	333.223	248.293	338.092	267.195	321.52			28.92	352.364	267.87	345.88	272.624	319.323			28.92	302.498	268.943	347.146	264.155	314.368
28.96	330.594	251.151	336.116	270.076	315.244			28.96	353.052	261.711	347.839	271.697	320.11			28.96	309.549	262.554	344.804	260.072	315.575
29	331.267	250.282	335.508	265.417	321.608			29	356.16	266.001	352.028	267.052	325.866			29	305.241	261.679	346.518	265.208	315.444
29.04	323.517	250.204	337.196	266.644	319.247			29.04	351.369	266.12	349.169	267.879	324.17			29.04	308.724	263.798	350.781	260.434	323.177
29.08	337.543	244.573	338.155	268.613	321.401			29.08	351.617	266.644	347.966	269.986	320.28			29.08	306.799	256.607	349.261	264.518	318.059
29.12	334.795	253.865	337.077	266.863	319.471			29.12	347.291	267.373	347.225	272.547	315.947			29.12	306.321	262.641	355.784	264.086	320.777
29.16	332.731	245.659	325.677	264.751	324.956			29.16	341.751	264.537	345.729	267.441	314.641			29.16	311.8	260.366	349.118	261.068	312.829
29.2	329.463	248.106	343.033	265.721	320.67			29.2	335.559	268.891	347.229	273.406	316.207			29.2	312.695	260.63	347.579	261.226	309.829
29.24	331.683	243.243	334.646	268.945	314.975			29.24	342.771	260.768	352.61	274.832	316.139			29.24	311.445	260.49	352.925	264.816	313.181
29.28	332.326	245.677	338.918	264.24	322.337			29.28	349.524	261.481	354.292	274.319	316.859			29.28	304.591	269.449	351.645	262.134	317.734
29.32	337.111	250.006	333.456	263.047	317.112			29.32	352.022	258.922	351.137	274.606	319.388			29.32	319.065	261.719	347.501	266.196	312.969
29.36	340.099	245.256	337.854	267.883	316.417			29.36	355.093	262.073	344.913	270.702	318.428			29.36	309.577	265.713	343.431	263.524	314.901
29.4	337.642	256.856	338.749	272.573	327.295			29.4	345.664	266.39	343.549	263.223	308.454			29.4	331.37	265.473	341.03	266.879	317.007
29.44	343.402	249.725	335.121	267.132	307.827			29.44	348.313	255.791	342.739	264.483	329.444			29.44	315.938	265.141	348.874	257.791	309.662
29.48	334.12	248.359	334.215	265.153	314.02			29.48	358.063	259.742	341.213	274.989	315.004			29.48	318.233	270.084	348.274	262.132	305.66
29.52	330.378	243.99	335.761	265.666	305.918			29.52	346.257	259.723	347.804	274.918	316.413			29.52	326.349	262.262	347.489	263.168	310.113
29.56	332.575	249.528	337.03	262.79	307.067			29.56	350.861	258.905	344.21	266.581	313.046			29.56	323.197	270.738	348.422	264.262	313.749
29.6	333.137	251.396	340.71	264.339	311.7			29.6	346.672	267.237	340.579	264.479	316.815			29.6	324.805	260.294	348.783	261.777	303.827
29.64	329.563	247.874	339.856	269.14	315.374			29.64	347.031	266.599	343.345	269.639	305.905			29.64	318.731	274.078	350.284	261.029	303.702
29.68	330.735	251.039	333.644	268.503	312.434			29.68	350.706	266.642	347.301	270.04	319.654			29.68	305.97	267.761	351.549	254.762	315.829
29.72	333.232	248.421	336.999	267.655	322.937			29.72	349.672	259.146	340.593	270.339	319.997			29.72	313.863	270.085	354.257	266.986	319.675
29.76	326.893	249.215	337.532	270.052	319.262			29.76	346.434	261.806	348.038	263.806	318.076			29.76	316.635	273.649	346.277	266.257	317.714
29.8	330.306	240.249	340.524	273.359	313.615			29.8	346.914	257.778	344.418	272.009	313.847			29.8	307.13	262.427	346.212	260.305	318.58
29.84	329.654	247.797	335.162	274.091	320.258			29.84	353.976	264.251	340.382	272.828	319.971			29.84	305.799	265.723	353.202	263.836	310.715
29.88	338.484	243.353	336.407	269.128	322.199			29.88	350.28	264.56	345.558	272.496	316.23			29.88	309.722	257.286	345.406	262.834	314.597
29.92	329.473	242.59	334.409	261.944	317.57			29.92	356.471	266.992	341.323	273.846	312.978			29.92	304.256	261.934	344.007	261.699	307.543
29.96	327.052	240.849	344.528	266.435	308.491			29.96	345.657	264.35	340.781	271.417	320.993			29.96	312.908	263.19	350.724	257.258	314.534
30	325.594	246.454	334.834	268.243	311.62			30	341.865	262.158	350.176	272.509	315.062			30	314.993	265.033	345.068	261.337	314.958
30.04	330.458	247.163	332.951	263.809	319.082			30.04	340.512	269.72	341.731	267.924	320.336			30.04	312.373	261.292	346.515	263.921	314.727
30.08	332.262	246.178	339.482	261.687	311.352			30.08	346.567	267.102	335.571	272.857	330.633			30.08	314.464	264.467	349.143	268.638	316.266
30.12	334.854	253.447	331.212	265.949	326.2			30.12	342.124	264.701	343.98	273.121	336.385			30.12	307.525	257.354	349.855	254.556	314.157
30.16	334.256	246.196	337.208	267.874	323.471			30.16	344.534	266.318	350.998	269.027	318.534			30.16	318.669	261.447	351.996	255.596	316.821
30.2	333.008	248.21	338.42	267.396	319.589			30.2	344.466	257.408	340.096	272.299	328.745			30.2	305.794	255.398	342.658	264.763	315.23
30.24	328.784	244.887	333.772	270.574	315.027			30.24	353.397	259.391	344.156	271.321	320.492			30.24	311.025	255.696	353.196	262.626	318.285
30.28	337.92	245.27	336.31	267.168	321.489			30.28	345.243	271.326	346.987	270.955	313.275			30.28	313.692	257.869	344.554	265.926	316.089
30.32	338.536	250.95	340.591	268.294	315.6			30.32	351.358	261.006	349.562	273.868	313.447			30.32	309.082	257.35	351.109	261.884	302.103
30.36	346.104	243.51	334.751	269.401	321.459			30.36	358.756	266.963	346.864	272.823	313.225			30.36	306.039	267.91	349.18	260.174	304.939
30.4	342.053	245.231	338.909	272.756	319.079			30.4	359.887	261.843	341.499	270.837	316.415			30.4	327.294	260.646	349.218	262.868	311.921
30.44	332.156	248.214	337.63	265.937	311.301			30.44	347.656	261.779	351.625	268.484	315.972			30.44	315.297	253.048	346.572	264.568	313.582
30.48	328.528	244.956	332.745	267.052	327.084			30.48	360.793	264.108	349.065	272.359	307.572			30.48	314.592	262.81	346.464	259.622	311.26
30.52	333.335	247.523	338.663	266.348	324.242			30.52	346.821	262.668	344.186	267.933	306.111			30.52	309.098	261.533	347.73	262.038	319.468
30.56	323.806	247.866	342.166	267.076	315.548			30.56	354.173	261.562	344.485	270.399	315.012			30.56	317.315	263.02	350.397	260.099	319.201
30.6	334.635	248.816	337.549	266.927	309.069			30.6	352.601	259.896	346.845	269.419	328.051			30.6	313.379	266.726	349.572	257.812	310.431
30.64	334.025	250.056	343.594	264.972	316.401			30.64	353.484	263.777	351.312	270.577	314.271			30.64	308.357	264.682	345.957	261.869	313.107
30.68	334.43	247.071	335.265	269.296	319.32			30.68	350.168	269.567	349.526	268.675	318.31			30.68	310.441	263.201	353.455	256.389	319.234
30.72	330.041	245.485	337.628	266.488	307.353			30.72	357.27	260.864	347.386	270.656	311.614			30.72	321.986	264.276	348.076	264.395	314.223
30.76	329.513	247.914	342.868	270.19	322.923			30.76	341.857	266.164	343.629	264.062	317.79			30.76	325.798	264.477	347.496	258.316	323.048
30.8	342.615	242.434	340.992	264.293	317.208			30.8	355.306	261.816	345.917	267.284	315.628			30.8	322.564	265.403	351.018	256.365	312.502
30.84	339.589	248.909	337.715	261.806	320.637			30.84	358.255	267.718	345.814	269.817	311.861			30.84	322.92	264.501	347.273	265.354	313.066
30.88	336.243	251.868	339.513	269.525	313.929			30.88	357.577	267.437	344.513	271.739	311.827			30.88	326.066	263.01	348.888	261.689	312.624
30.92	330.023	245.703	334.205	262.362	311.076			30.92	358.719	258.982	346.03	266.543	316.759			30.92	331.617	262.576	354.829	263.45	318.591
30.96	337.165	253.564	335.23	268.691	328.413			30.96	342.392	262.532	352.316	270.863	313.554			30.96	329.576	262.331	350.08	260.912	311.147
31	339.369	247.676	337.54	270.076	326.779			31	353.48	265.267	340.679	263.531	320.759			31	337.266	262.285	351.672	263.136	318.793
31.04	331.791	244.624	338.537	261.153	316.718			31.04	346.794	262.76	345.839	269.56	306.195			31.04	322.927	269.228	344.47	260.268	317.952
31.08	328.315	247.644	338.789	266.339	316.984			31.08	346.366	265.173	350.989	271.465	316.537			31.08	333.911	262.818	344.975	262.562	312.976
31.12	335.641	246.939	336.054	270.901	308.719			31.12	348.983	265.3	344.558	272.172	313.26			31.12	329.696	264.176	348.672	263.759	313.771
31.16	333.118	248.412	333.7	262.659	314.568			31.16	352.181	265.271	345.454	275.187	312.729			31.16	343.542	263.522	347.576	268.49	319.479
31.2	333.81	245.31	340.305	268.314	319.697			31.2	348.856	260.78	351.016	271.47	314.148			31.2	339.344	266.024	347.379	265.121	310.503
31.24	330.505	245.453	333.522	264.723	315.238			31.24	355.923	264.73	349.871	270.783	320.035			31.24	333.362	265.362	347.762	260.442	307.696
31.28	333.259	242.708	336.714	267.14	317.183			31.28	361.214	261.152	343.405	267.322	315.451			31.28	340.648	263.662	352.501	261.471	304.4
31.32	333.117	252.706	338.779	270.395	308.47			31.32	353.356	257.842	349.274	270.216	313.035			31.32	343.591	262.695	351.825	265.155	304.866
31.36	336.927	244.013	334.957	274.113	306.04			31.36	351.575	262.331	348.199	270.768	315.076			31.36	332.999	262.883	345.469	256.827	313.699
31.4	331.089	252.137	340.317	263.397	312.4			31.4	351.921	265.067	343.172	273.607	319.179			31.4	329.396	258.675	349.651	262.911	318.088
31.44	338.315	252.104	336.901	267.802	319.328			31.44	353.917	260.655	345.85	272.213	324.174			31.44	342.652	256.164	346.708	263.308	312.855
31.48	338.129	255.218	340.196	268.097	318.047			31.48	352.303	261.648	346.194	269.997	317.563			31.48	339.918	261.871	347.504	272.776	311.17
31.52	335.398	249.543	338.403	268.681	321.125			31.52	356.815	262.939	349.072	275.098	320.42			31.52	335.352	263.462	344.338	262.681	307.2
31.56	332.853	253.622	335.321	268.363	315.354			31.56	356.507	267.44	349.895	272.674	321.453			31.56	346.738	262.839	347.684	266.418	311.751
31.6	329.545	251.58	331.834	272.354	316.98			31.6	353.959	263.116	342.948	272.236	322.788			31.6	331.848	261.79	341.238	265.692	307.173
31.64	332.243	245.161	334.805	264.04	317.839			31.64	357.25	263.125	342.421	268.344	328.225			31.64	343.063	252.532	349.739	264.777	305.521
31.68	332.343	248.899	334.609	267.725	316.786			31.68	360.639	262.034	345.776	270.118	315.216			31.68	339.855	255.759	345.842	264.371	314.735
31.72	334.449	245.849	337.568	269.319	309.847			31.72	350.655	262.105	342.74	270.596	310.835			31.72	330.799	257.054	351.815	269.651	305.737
31.76	333.924	246.765	340.5	263.39	312.044			31.76	347.763	259.164	344.985	264.997	312.612			31.76	332.585	257.336	347.077	267.946	313.148
31.8	328.583	252.955	339.088	268.431	321.625			31.8	356.036	260.057	343.765	274.594	319.86			31.8	328.488	267.632	349.137	263.759	321.57
31.84	338.042	250.771	338.63	270.493	314.592			31.84	356.401	261.826	348.381	268.448	312.895			31.84	334.987	259.842	345.159	260.54	316.925
31.88	341.762	249.347	337.72	266.611	307.545			31.88	359.295	257.778	338.875	270.556	314.153			31.88	345.469	262.23	343.317	266.502	312.655
31.92	341.165	248.688	336.464	270.135	309.538			31.92	359.431	265.318	346.654	266.86	312.925			31.92	333.492	263.525	349.838	261.296	314.744
31.96	328.866	251.511	342.952	264.93	316.349			31.96	352.555	263.069	346.818	273.021	315.913			31.96	326.335	260.996	348.323	256.49	303.781
32	335.971	249.893	338.438	262.374	307.434			32	355.956	265.248	344.635	275.613	313.539			32	338.413	267.684	347.576	260.568	312.313
32.04	334.539	247.221	338.999	265.578	332.524			32.04	352.824	265.103	347.963	272.01	316.081			32.04	337.171	263.714	350.45	257.664	306.529
32.08	339.89	248.116	336.528	271.981	315.06			32.08	355.273	257.121	342.398	275.171	314.97			32.08	338.228	261.369	346.07	265.932	307.878
32.12	340.044	250.519	336.035	270.001	313.179			32.12	350.75	261.56	341.505	271.738	321.252			32.12	333.242	265.443	346.859	262.079	307.13
32.16	331.754	250.947	334.364	272.842	329.19			32.16	353.848	258.005	346.956	270.062	314.489			32.16	333.899	265.121	347.977	256.486	306.253
32.2	340.303	249.107	338.384	266.203	318.828			32.2	337.99	261.147	341.838	269.912	322.458			32.2	337.196	264.284	351.766	269.185	313.718
32.24	330.592	249.428	337.19	268.716	319.309			32.24	351.985	257.843	341.761	271.967	323.694			32.24	337.968	254.811	344.943	263.64	307.319
32.28	338.946	247.316	335.902	267.424	320.677			32.28	357.093	260.213	341.86	273.166	316.555			32.28	328.566	260.467	343.285	271.751	306.951
32.32	330.555	244.847	339.399	268.747	326.91			32.32	339.415	264.14	340.359	272.501	321.39			32.32	331.127	260.294	354.108	265.432	312.902
32.36	336.718	247.4	332.738	265.534	304.126			32.36	350.905	259.301	343.847	274.666	316.169			32.36	345.771	260.772	341.219	258.153	312.828
32.4	341.301	246.528	337.879	261.224	308.398			32.4	350.465	259.093	337.618	270.303	309.931			32.4	339.492	264.526	351.648	261.013	311.552
32.44	331.116	243.002	336.841	268.617	317.199			32.44	342.302	254.94	342.923	276.604	304.329			32.44	340.793	254.735	346.998	264.122	315.182
32.48	332.938	246.348	336.914	267.132	315.312			32.48	339.418	262.987	337.69	269.529	320.128			32.48	335.984	261.787	354.149	264.867	311.604
32.52	341.634	251.538	337.218	266.56	319.293			32.52	347.308	255.618	339.95	272.786	312.958			32.52	340.844	260.241	352.237	261.376	311.605
32.56	336.447	247.917	333.67	276.384	310.612			32.56	350.025	257.834	347.129	271.097	323.952			32.56	339.465	262.396	342.225	259.644	310.198
32.6	339.341	248.168	343.375	263.901	306.413			32.6	346.024	252.979	350.944	270.91	321.386			32.6	336.835	263.256	349.662	265.396	311.284
32.64	337.087	249.903	336.828	267.642	317.934			32.64	342.475	259.524	344.64	273.465	303.538			32.64	325.524	265.567	350.932	267.723	311.68
32.68	329.361	247.982	340.873	265.19	318.665			32.68	348.55	257.05	343.555	272.136	307.579			32.68	343.42	264.951	344.931	258.683	306.431
32.72	337.746	244.661	336.775	266.867	318.904			32.72	349.761	254.939	342.616	272.668	306.33			32.72	333.563	264.008	345.231	255.077	312.928
32.76	338.868	245.456	333.769	272.524	303.151			32.76	347.876	256.365	345.041	273.317	301.869			32.76	340.133	263.84	346.381	257.292	319.368
32.8	340.55	244.44	339.227	273.206	311.705			32.8	340.143	249.077	339.299	271.018	313.822			32.8	332.274	261.483	347.104	259.368	310.64
32.84	322.612	251.242	341.027	266.622	319.949			32.84	354.023	260.554	345.365	275.524	315.606			32.84	341.338	260.298	356.192	258.655	314.04
32.88	333.199	244.647	336.977	269.871	313.892			32.88	356.696	256.84	341.477	273.557	318.664			32.88	338.857	263.283	347.387	256.328	313.041
32.92	331.14	250.472	342.113	263.7	316.627			32.92	347.278	255.062	342.781	274.406	313.322			32.92	329.629	262.044	357.209	261.075	301.616
32.96	336.941	243.453	340.351	268.257	306.05			32.96	346.921	254.124	337.348	268.794	308.583			32.96	336.524	255.111	349.789	262.383	305.586
33	339.615	249.168	333.872	269.055	317.329			33	355.108	260.289	337.348	269.01	311.341			33	335.581	268.794	354.952	262.428	315.628
33.04	341.465	249.864	335.496	270.317	319.458			33.04	348.048	261.584	342.458	271.441	306.447			33.04	334.24	264.194	346.288	269.358	313.954
33.08	338.467	247.904	338.676	269.631	317.296			33.08	352.905	255.617	343.86	274.609	309.52			33.08	332.42	262.317	358.572	267.741	315.442
33.12	336.053	246.423	332.72	265.997	312.473			33.12	355.358	264.323	348.087	269.973	305.972			33.12	339.309	253.781	346.077	261.203	301.21
33.16	342.736	245.986	325.364	270.677	313.334			33.16	347.842	254.141	344.946	269.643	315.038			33.16	337.906	261.745	350.286	261.725	313.675
33.2	339.329	250.984	334.214	264.512	314.264			33.2	353.286	263.214	350.715	275.4	306.872			33.2	342.631	259.823	350.402	261.549	306.898
33.24	339.628	244.661	336.291	275.115	302.927			33.24	351.211	262.66	347.902	274.364	315.417			33.24	339.651	259.94	347.772	264.248	314.337
33.28	331.544	241.246	334.314	266.312	304.097			33.28	358.415	256.404	341.718	270.313	316.406			33.28	338.542	261.853	343.711	260.443	309.388
33.32	340.303	248.023	333.416	265.571	311.904			33.32	343.317	261.34	350.041	271.981	318.729			33.32	344.025	261.523	350.926	261.295	310.757
33.36	335.784	244.727	337.058	261.041	308.52			33.36	351.287	260.744	345.852	276.789	321.741			33.36	340.178	259.621	349.42	263.017	307.572
33.4	335.824	239.842	341.277	265.837	304.514			33.4	351.142	261.893	344.467	274.774	316.137			33.4	335.713	263.045	346.376	263.248	304.542
33.44	333.135	245.44	339.687	273.118	316.195			33.44	346.248	256.211	350.88	268.738	319.108			33.44	326.151	260.143	343.061	259.496	307.601
33.48	333.978	242.745	336.465	267.696	316.675			33.48	337.817	257.007	346.29	270.765	323.57			33.48	341.783	258.501	346.781	257.266	300.549
33.52	339.648	248.599	333.868	265.543	321.913			33.52	348.434	256.083	347.301	270.225	321.126			33.52	335.593	265.096	343.187	259.48	317.926
33.56	348.761	246.674	334.742	267.059	301.078			33.56	346.01	257.331	345.564	276.449	327.887			33.56	336.461	266.953	357.934	262.494	314.488
33.6	335.428	250.108	331.446	275.058	321.302			33.6	350.295	256.21	352.869	271.771	304.082			33.6	328.868	263.704	347.376	259.908	307.59
33.64	334.412	247.025	342.409	266.279	316.691			33.64	352.533	257.828	349.575	269.215	320.935			33.64	331.662	263.875	342.658	261.373	310.208
33.68	339.756	250.472	333.914	260.043	302.819			33.68	353.202	257.574	346.887	272.679	322.245			33.68	334.547	262.653	352.84	257.33	328.035
33.72	338.553	243.375	329.756	263.668	321.784			33.72	348.407	258.477	344.56	272.383	319.476			33.72	324.667	253.069	356.829	259.866	307.44
33.76	341.616	245.342	337.094	265.596	313.917			33.76	353.462	257.878	348.295	275.934	322.81			33.76	336.222	259.455	348.082	260.554	315.417
33.8	338.153	246.897	341.119	263.631	315.171			33.8	343.943	252.923	343.685	269.167	315.145			33.8	326.502	267.491	349.147	265.078	314.899
33.84	326.491	245.323	335.809	269.475	318.181			33.84	343.136	254.543	346.722	271.414	320.577			33.84	339.332	257.76	353.021	260.283	316.666
33.88	332.977	249.379	335.674	268.594	323.673			33.88	346.794	259.793	348.202	271.893	323.147			33.88	329.989	260.083	355.956	254.768	306.386
33.92	345.033	246.903	338.361	264.757	312.302			33.92	349.16	257.965	342.871	274.83	307.408			33.92	331.936	260.971	352.867	260.362	311.931
33.96	337.671	253.061	333.463	269.406	317.884			33.96	346.743	258.038	350.432	269.061	319.031			33.96	330.13	266.845	356.726	263.464	315.397
34	334.966	246.702	338.596	267.018	321.319			34	343.638	258.621	344.543	267.334	320.984			34	337.015	265.335	354.626	262.212	311.633
34.04	344.538	250.208	336.547	260.299	313.006			34.04	349.137	252.403	350.54	273.161	319.349			34.04	336.88	258.032	350.503	263.161	315.453
34.08	338.023	251.081	331.98	263.813	305.538			34.08	348.706	259.929	348.677	273.197	316.419			34.08	328.143	260.174	354.171	257.426	302.226
34.12	334.926	243.884	334.615	268.883	318.098			34.12	360.922	261.567	345.3	268.822	312.989			34.12	328.09	265.344	346.742	254.453	315.293
34.16	328.924	242.828	336.451	264.207	311.44			34.16	352.258	261.01	342.051	274.415	323.106			34.16	330.368	261.875	354.893	257.312	311.205
34.2	327.364	250.35	329.011	269.105	313.296			34.2	347.51	256.356	345.646	269.551	319.176			34.2	336.717	266.602	347.227	257.005	309.862
34.24	325.891	246.131	337.281	265.505	319.287			34.24	343.277	261.48	347.309	265.534	306.492			34.24	329.973	265.028	344.438	257.981	305.563
34.28	333.159	241.605	337.406	268.395	316.195			34.28	338.67	257.118	344.057	270.86	313.908			34.28	338.401	262.582	351.995	262.584	321.834
34.32	332.784	247.185	334.18	265.896	314.521			34.32	344.85	254.82	345.455	269.843	322.367			34.32	335.75	265.891	354.101	262.51	314.3
34.36	333.705	242.708	335.695	264.5	305.946			34.36	355.194	259.725	346.275	269.155	314.944			34.36	330.459	262.582	350.701	257.28	315.337
34.4	343.548	242.457	335.038	262.875	309.962			34.4	344.576	260.3	350.713	269.16	307.204			34.4	325.778	260.773	350.114	257.024	310.671
34.44	342.072	240.325	335.034	261.074	325.121			34.44	355.672	254.665	343.864	271.757	316.606			34.44	328.265	269.094	345.009	256.708	317.138
34.48	343.35	246.58	330.727	262.062	312.579			34.48	353.77	250.868	345.86	268.491	316.665			34.48	318.522	264.742	351.085	258.083	309.709
34.52	339.59	246.185	336.222	265.861	314.371			34.52	340.273	260.604	344.384	275.537	315.788			34.52	333.995	265.114	348.012	257.393	311.519
34.56	340.285	248.144	339.138	266.481	317.013			34.56	353.349	259.263	349.243	266.244	320.139			34.56	334.645	269.935	345.552	258.613	310.868
34.6	337.73	238.79	333.102	268.098	315.791			34.6	347.957	259.155	346.967	274.552	314.443			34.6	333.895	265.432	352.075	258.606	313.235
34.64	336.89	249.814	335.768	265.341	309.394			34.64	346.544	256.634	346.102	270.924	314.098			34.64	331.308	266.638	348.814	258.64	310.888
34.68	339.825	241.935	338.935	267.929	305.462			34.68	346.646	257.779	346.508	263.665	315.478			34.68	325.377	268.545	355.757	253.452	317.194
34.72	341.465	244.098	327.779	260.196	305.287			34.72	355.931	254.657	340.607	272.048	323.503			34.72	338.899	267.952	348.866	254.223	311.815
34.76	340.521	246.832	338.402	267.113	327.954			34.76	348.87	260.026	344.078	272.121	311.573			34.76	321.767	266.405	351.523	248.999	316.912
34.8	338.958	248.584	336.556	261.234	314.589			34.8	344.854	263.571	348.067	270.58	316.337			34.8	327.477	270.616	345.812	255.635	308.993
34.84	335.906	240.754	336.042	267.88	306.342			34.84	349.529	257.792	341.307	269.652	317.877			34.84	327.021	268.196	356.716	254.627	311.248
34.88	343.775	244.191	335.651	265.601	308.713			34.88	358.241	256.133	352.223	268.859	313.953			34.88	341.491	263.194	352.396	260.409	309.46
34.92	342.134	249.263	332.169	263.864	306.947			34.92	352.496	252.619	348.521	268.394	312.423			34.92	335.408	261.919	354.716	258.264	308.019
34.96	348.091	249.692	332.3	265.847	319.15			34.96	345.236	255.75	337.925	269.041	321.238			34.96	333.303	264.811	346.59	260.401	309.576
35	335.399	242.468	331.522	271.593	319.348			35	337.147	264.532	346.726	268.006	319.979			35	322.816	266.833	351.177	263.283	303.383
35.04	334.962	249.335	329.278	264.749	326.915			35.04	349.529	260.075	346.275	272.819	317.94			35.04	339.291	268.007	354.417	259.695	311.628
35.08	338.051	249.126	331.647	266.126	326.758			35.08	348.002	254.844	346.703	271.422	320.344			35.08	334.51	262.416	350.074	261.933	317.271
35.12	341.774	242.901	329.909	263.645	310.425			35.12	353.381	254.616	346.402	267.975	316.97			35.12	335.758	262.767	352.127	257.607	319.556
35.16	340.116	241.45	332.74	271.257	320.959			35.16	346.667	256.864	345.969	265.819	317.937			35.16	326.651	271.982	353.859	255.381	315.942
35.2	337.647	243.925	331.379	264.481	308.333			35.2	341.491	256.55	346.431	271.314	313.388			35.2	319.684	267	360.634	255.27	314.385
35.24	339.433	248.402	334.975	265.209	316.702			35.24	348.395	251.702	349.684	272.358	320.955			35.24	336.209	270.331	350.16	255.104	303.883
35.28	336.912	247.978	333.601	270.257	315.846			35.28	346.817	254.607	347.319	272.875	315.656			35.28	329.606	270.125	353.898	256.289	307.425
35.32	342.604	242.685	336.514	263.694	318.092			35.32	335.672	257.755	350.495	269.122	314.242			35.32	323.377	264.761	346.537	262.333	319.097
35.36	337.909	249.661	334.061	267.432	321.554			35.36	344.553	261.5	343.372	274.191	320.164			35.36	326.927	263.038	359.283	256.364	315.67
35.4	341.454	243.532	331.401	267.181	310.912			35.4	345.21	254.399	343.337	273.707	311.832			35.4	329.343	269.564	343.847	260.024	305.526
35.44	326.518	239.546	333.276	267.392	318.419			35.44	346.598	254.66	342.699	270.543	326.653			35.44	337.987	266.551	345.722	256.615	306.119
35.48	337.217	244.415	339.364	261.975	309.037			35.48	334.39	254.157	348.372	267.649	320.904			35.48	328.967	265.338	354.307	260.775	315.358
35.52	337.476	242.899	338.812	271.746	320.552			35.52	346.163	260.067	342.093	272.656	318.648			35.52	332.592	263.895	347.226	255.937	311.803
35.56	333.514	246.168	340.296	263.13	303.206			35.56	340.574	258.484	334.829	274.706	308.504			35.56	327.967	265.443	352.986	258.973	317.727
35.6	337.627	243.286	340.725	270.496	306.06			35.6	332.768	255.213	344.7	268.107	316.924			35.6	337.832	267.194	348.989	257.31	311.424
35.64	346.145	246.189	338.921	267.552	317.578			35.64	335.206	253.58	340.384	271.079	306.504			35.64	336.644	268.038	354.112	259.815	313.055
35.68	338.025	245.362	333.261	262.1	308.283			35.68	348.155	257.09	332.532	272.862	321.236			35.68	330.857	267.772	353.211	263.018	307.972
35.72	337.482	250.845	334.299	267.908	312.826			35.72	341.695	253.251	345.155	272.843	315.217			35.72	326.928	266.228	356.376	263.114	310.992
35.76	336.285	246.933	334.744	262.597	306.492			35.76	347.651	254.794	344.772	269.239	314.153			35.76	327.967	269.418	351.299	256.855	315.22
35.8	343.994	243.922	329.333	265.932	324.092			35.8	346.175	253.937	341.377	271.876	311.156			35.8	320.126	267.231	345.809	262.033	310.069
35.84	341.443	247.492	335.785	262.259	319.887			35.84	343.016	255.65	350.305	269.775	318.751			35.84	319.403	264.308	347.102	259.944	309.374
35.88	339.893	245.769	334.837	269.676	325.309			35.88	351.261	254.55	337.974	268.078	318.943			35.88	340.972	266.415	345.742	256.625	307.077
35.92	341.557	244.533	337.09	262.988	329.326			35.92	345.237	255.805	345.06	272.518	310.781			35.92	331.476	264.241	355.819	258.012	312.861
35.96	342.444	251.777	334.901	260.767	312.786			35.96	346.671	253.928	345.72	269.987	323.552			35.96	336.812	268.403	349.436	258.883	324.26
36	340.111	248.63	330.55	266.243	318.438			36	339.476	256.198	346.44	270.421	315.597			36	328.828	267.34	350.772	259.737	313.988
36.04	345.758	243.667	340.258	269.411	309.495			36.04	345.359	254.852	337.233	274.524	304.808			36.04	336.448	268.453	355.205	255.586	314.041
36.08	336.323	249.672	335.38	265.642	305.723			36.08	346.434	255.153	346.879	273.943	319.111			36.08	346.009	269.823	347.631	257.241	316.501
36.12	340.452	251.114	338.321	265.488	316.005			36.12	340.387	255.546	346.376	266.922	307.027			36.12	332.055	270.922	348.295	257.901	310.279
36.16	338.439	245.234	339.074	265.787	324.661			36.16	347.806	255.387	339.659	273.431	309.859			36.16	325.97	267.655	354.872	254.415	315.447
36.2	348.286	247.647	331.588	270.127	316.632			36.2	347.648	259.228	340.802	270.244	308.85			36.2	329.652	268.145	344.393	258.427	319.406
36.24	340.417	255.492	333.593	269.142	308.549			36.24	348.208	256.862	348.664	271.362	322.519			36.24	318.946	267.395	353.699	259.014	314.97
36.28	333.49	241.683	332.159	272.997	323.129			36.28	347.169	256.546	347.252	270.951	315.438			36.28	335.618	271.401	350.601	256.204	309.499
36.32	335.443	248.262	335.537	272.906	324.772			36.32	347.739	255.149	342.667	272.379	308.277			36.32	331.22	268.891	353.305	257.719	312.613
36.36	324.351	252.666	331.506	261.552	326.349			36.36	353.166	259.787	346.477	272.395	316.508			36.36	328.5	266.228	346.769	258.773	316.945
36.4	331.141	255.618	331.934	263.357	318.018			36.4	341.586	262.309	349.625	273.764	316.015			36.4	326.168	272.372	345.878	259.967	317.685
36.44	338.391	242.737	336.93	267.194	317.894			36.44	342.228	252.77	346.992	271.893	324.245			36.44	331.886	266.298	347.644	254.639	313.427
36.48	339.997	254.206	334.186	265.756	316.073			36.48	344.753	251.753	340.816	270.315	323.471			36.48	330.327	265.039	354.047	253.415	309.949
36.52	342.327	243.584	342.092	265.281	304.882			36.52	347.844	257.528	344.705	272.655	305.565			36.52	334.515	268.407	355.947	265.402	319.875
36.56	336.467	245.569	340.405	264.908	314.422			36.56	342.603	259.346	343.511	270.515	311.488			36.56	325.956	270.07	345.624	257.507	309.438
36.6	338.664	247.552	333.101	266.178	307.966			36.6	351.242	256.116	341.409	270.741	320.706			36.6	329.509	271.315	349.927	254.37	312.241
36.64	333.099	252.354	339.941	266.745	306.627			36.64	346.972	254.923	341.733	264.747	322.453			36.64	330.966	271.226	350.538	259.57	314.182
36.68	326.184	234.573	340.926	264.462	312.188			36.68	341.918	255.863	340.064	271.549	317.167			36.68	333.12	270.794	352.159	259.646	320.126
36.72	330.57	248.368	333.537	261.551	307.369			36.72	344.631	254.985	345.177	271.611	315.601			36.72	335.257	269.96	347.674	252.641	314.296
36.76	333.77	250.692	332.81	269.014	319.93			36.76	349.029	250.485	338.31	266.215	321.478			36.76	335.013	265.799	355.881	250.552	314.365
36.8	338.425	245.906	332.959	264.306	308.688			36.8	341.112	254.179	344.339	264.133	319.949			36.8	335.14	271.817	351.982	258.703	314.604
36.84	331.279	243.666	335.219	270.83	317.603			36.84	346.057	254.428	338.254	269.062	320.52			36.84	336.611	271.384	353.801	254.847	307.654
36.88	336.147	249.687	336.564	267.636	314.581			36.88	341.199	254.712	345.461	275.811	317.27			36.88	333.433	268.338	344.657	259.01	306.967
36.92	335.178	246.694	326.33	271.472	314.303			36.92	347.281	258.955	349.373	268.56	325.058			36.92	336.57	265.291	351.455	253.65	316.536
36.96	337.99	242.582	337.681	263.724	318.182			36.96	346.198	255.462	343.778	272.225	313.742			36.96	335.669	265.942	349.653	258.349	307.704
37	343.137	247.882	333.68	264.078	313.221			37	344.01	255.508	344.74	265.283	318.136			37	333.357	262.795	353.433	258.575	313.647
37.04	341.488	247.683	336.759	258.037	311.134			37.04	347.948	254.395	349.316	272.954	323.322			37.04	338.484	265.733	342.428	248.902	310.217
37.08	342.817	250.145	336.026	264.478	313.235			37.08	343.874	252.049	343.97	274.322	324.848			37.08	338.269	266.104	349.692	251.328	306.134
37.12	333.59	252.328	339.914	259.042	310.762			37.12	344.548	256.494	342.621	270.501	322.789			37.12	331.713	267.144	351.262	252.553	308.195
37.16	337.734	248.066	328.635	263.744	309.592			37.16	346.043	263.112	339.204	270.711	316.792			37.16	328.646	265.54	348.523	256.47	311.395
37.2	334.041	250.773	332.825	266.389	315.677			37.2	350.455	260.308	342.693	269.402	319.917			37.2	330.892	265.453	349.517	248.702	319.336
37.24	335.23	248.312	330.901	262.76	313.065			37.24	347.128	254.749	340.009	271.289	327.415			37.24	326.51	262.467	347.127	259.398	307.806
37.28	326.856	240.649	335.49	267.205	316.263			37.28	342.034	260.14	347.487	269.291	317.78			37.28	337.561	266.027	356.735	255.373	310.303
37.32	332.055	251.648	329.696	266.978	319.612			37.32	353.713	259.411	338.796	270.303	311.65			37.32	330.473	265.104	357.347	249.053	308.553
37.36	331.369	245.817	332.096	268.039	323.991			37.36	348.837	261.111	343.951	273.825	310.254			37.36	325.683	261.793	342.653	258.863	312.623
37.4	334.121	245.069	335.325	264.46	315.252			37.4	342.735	259.024	342.902	270.159	311.802			37.4	330.038	264.424	352.274	253.525	313.949
37.44	334.616	243.657	327.386	266.908	323.145			37.44	351.546	255.253	340.478	272.156	309.62			37.44	334.998	263.141	352.961	262.887	311.621
37.48	329.514	248.89	329.761	266.646	320.988			37.48	347.953	252.797	338.164	271.519	321.409			37.48	330.546	268.065	355.087	259.113	315.373
37.52	332.315	251.644	331.028	263.772	314.294			37.52	342.392	260.818	341.943	271.497	322.187			37.52	333.713	266.46	353.902	259.88	313.539
37.56	340.422	240.831	333.54	266.931	313.997			37.56	350.681	254.118	344.407	271.058	314.363			37.56	325.303	262.827	347.046	255.731	305.681
37.6	335.689	248.588	338.352	265.863	315.316			37.6	341.541	253.85	344.543	266.808	320.729			37.6	327.01	265.986	352.648	260.228	314.645
37.64	338.554	245.157	334.2	266.785	325.424			37.64	354.054	254.133	341.847	270.884	320.201			37.64	331.399	264.976	353.667	250.75	316.994
37.68	344.51	252.291	336.378	262.784	315.043			37.68	348.554	256.444	346.171	270.955	311.38			37.68	324.75	263.653	348.605	252.081	309.43
37.72	341.43	247.824	337.211	263.607	320.34			37.72	345.642	254.379	348.811	276.556	316.546			37.72	328.973	267.213	349.593	251.336	318.046
37.76	343.102	250.226	332.445	264.825	306.605			37.76	342.21	256.576	349.284	269.031	323.978			37.76	327.023	264.301	348.466	250.115	316.977
37.8	340.154	247.158	329.588	270.303	314.76			37.8	339.435	255.003	340.821	266.966	315.058			37.8	326.628	265.33	346.541	255.287	314.772
37.84	336.034	244.687	335.034	268.272	314.112			37.84	346.288	255.568	341.469	267.081	319.073			37.84	329.029	263.537	354.638	248.129	312.47
37.88	336.644	248.921	341.059	264.702	307.537			37.88	348.202	259.657	348.769	268.274	309.701			37.88	322.999	260.635	347.48	256.827	315.414
37.92	338.576	252.906	331.005	263.075	318.992			37.92	348.49	254.2	345.395	269.829	316.753			37.92	324.424	268.689	349.503	252.606	317.134
37.96	343.588	242.8	329.867	271.703	309.819			37.96	343.277	253.644	343.363	272.217	310.827			37.96	327.72	268.406	358.394	254.295	319.85
38	337.606	249.469	330.149	266.237	320.245			38	348.13	251.818	345.424	271.026	320.295			38	325.947	264.55	353.746	254.683	313.227
38.04	341.01	240.891	337.304	267.169	321.518			38.04	350.794	259.106	344.845	269.565	318.328			38.04	319.529	264.588	355.313	257.314	301.249
38.08	340.299	242.522	336	264.683	317.964			38.08	348.084	256.759	339.865	266.808	313.65			38.08	331.101	267.764	360.851	256.831	310.836
38.12	343.608	246.059	333.269	261.178	310.305			38.12	347.716	254.624	345.825	272.792	324.268			38.12	319.6	269.399	348.982	250.351	305.299
38.16	344.629	242.804	336.121	262.844	304.125			38.16	342.762	254.983	345.346	272.832	316.153			38.16	320.344	266.009	356.294	257.429	316.409
38.2	332.866	247.144	330.965	262.082	311.653			38.2	340.715	259.935	342.293	273.223	325.1			38.2	323.664	266.032	343.418	254.577	311.268
38.24	332.438	248.831	326.471	265.175	316.24			38.24	344.59	254.705	339.079	277.769	316.905			38.24	331.81	265.344	348.351	254.722	311.018
38.28	351.109	243.479	329.68	262.135	320.245			38.28	343.254	253.647	346.254	262.982	320.351			38.28	327.782	269.906	350.84	249.261	316.152
38.32	343.035	248.311	333.089	265.146	312.642			38.32	341.375	257.024	344.903	273.645	319.221			38.32	321.068	262.649	349.495	253.713	314.008
38.36	352.608	245.85	330.671	267.31	310.036			38.36	345.764	255.295	343.387	266.067	320.569			38.36	330.096	262.189	354.32	252.503	319.229
38.4	345.495	241.301	326.852	271.526	320.296			38.4	344.621	256.866	337.08	261.753	315.072			38.4	319.86	265.503	349.211	256.851	322.372
38.44	340.625	251.247	331.901	269.072	322			38.44	348.818	258.804	348.934	271.284	318.852			38.44	337.354	267.874	354.171	248.769	317.764
38.48	341.577	247.54	333.648	271.28	315.036			38.48	341.827	254.922	343.789	268.253	315.847			38.48	320.494	265.878	346.625	255.904	310.814
38.52	344.616	241.309	328.402	265.422	301.359			38.52	339.672	254.415	342.759	274.034	306.115			38.52	318.918	267.547	348.145	255.113	319.045
38.56	339.429	246.515	327.483	265.084	306.574			38.56	343.168	258.617	335.54	264.721	315.05			38.56	322.755	264.788	343.613	255.189	305.199
38.6	339.025	247.212	321.549	265.381	303.897			38.6	347.706	250.351	331.73	269.543	315.844			38.6	320.575	271.228	342.489	256.999	322.193
38.64	347.588	246.217	324.692	272.132	306.14			38.64	344.445	249.314	339.242	268.074	312.58			38.64	325.921	264.099	344.833	255.999	318.714
38.68	341.411	241.113	330.109	269.542	304.754			38.68	341.91	253.261	342.692	271.815	319.376			38.68	327.738	267.777	348.348	255.013	315.857
38.72	337.26	247.053	323.692	262.939	308.734			38.72	347.713	256.603	349.143	268.454	311.617			38.72	321.549	265.361	356.262	250.858	311.845
38.76	341.653	248.457	331.275	267.044	316.657			38.76	344.315	258.669	339.099	271.954	308.143			38.76	324.508	268.959	352.124	259.818	322.449
38.8	344.87	244.467	336.421	269.711	310.015			38.8	339.548	256.156	337.986	274.775	316.275			38.8	323.905	265.039	355.287	258.27	308.245
38.84	342.336	251.392	332.862	269.437	305.161			38.84	343.115	253.586	343.966	264.886	316.841			38.84	327.982	264.546	343.869	250.694	318.722
38.88	343.581	254.137	331.299	268.098	314.916			38.88	346.007	256.676	338.11	265.557	307.254			38.88	316.687	269.054	347.68	253.1	310.032
38.92	340.349	242.733	324.986	263.361	316.864			38.92	340.05	258.976	344.472	264.515	326.895			38.92	325.443	267.007	352.87	250.42	302.834
38.96	339.603	256.161	339.141	267.898	306.062			38.96	349.053	253.654	343.591	276.129	304.123			38.96	332.852	265.646	347.35	251.074	311.133
39	341.889	248.338	328.175	265.888	320.804			39	335.648	256.137	343.473	272.577	308.154			39	319.74	269.87	355.705	261.157	310.234
39.04	338.485	244.117	329.279	271.205	319.548			39.04	349.442	255.673	341.495	268.493	309.946			39.04	330.453	269.686	339.45	252.744	323.371
39.08	345.614	249.346	334.331	269.192	323.204			39.08	340.357	258.772	346.309	268.588	305.431			39.08	330.407	263.206	346.469	260.985	313.796
39.12	347.24	247.353	327.45	261.841	306.184			39.12	346.258	257.951	347.753	271.681	327.578			39.12	322.831	268.709	341.633	252.171	305.936
39.16	339.884	248.375	327.055	267.41	315.859			39.16	345.587	256.339	341.271	271.727	316.045			39.16	321.555	270.105	362.937	254.261	307.257
39.2	336.763	249.058	324.88	268.116	322.107			39.2	348.475	252.368	343.552	267.611	315.452			39.2	324.838	267.436	354.653	254.619	308.177
39.24	343.358	248.534	325.837	264.79	313.641			39.24	349.528	249.569	345.382	270.814	305.838			39.24	322.28	270.039	346.435	250.342	316.491
39.28	341.413	247.687	328.327	268.185	306.596			39.28	349.305	252.237	346.422	273.576	308.902			39.28	322.791	267.385	347.982	251.178	323.267
39.32	338.705	243.597	326.36	267.919	310.867			39.32	342.599	256.639	349.723	270.09	326.041			39.32	320.912	270.686	346.249	256.204	312.329
39.36	337.999	253.33	326.887	267.911	323.244			39.36	348.357	253.4	347.815	273.468	304.499			39.36	317.677	272.067	354.089	257.351	316.24
39.4	349.019	242.732	331.456	266.666	307.158			39.4	343.44	258.337	350.318	267.761	313.247			39.4	316.083	269.504	345.451	251.463	312.566
39.44	344.83	240.498	335.173	269.606	309.662			39.44	344.962	253.541	338.241	276.015	324.991			39.44	321.084	266.815	351.546	252.691	310.621
39.48	345.264	245.63	332.317	261.947	317.573			39.48	337.471	254.092	343.684	270.797	311.535			39.48	322.481	266.982	351.736	251.876	314.051
39.52	337.885	242.179	336.998	269.557	308.882			39.52	340.963	255.7	346.589	275.907	313.95			39.52	332.786	260.16	352.999	248.007	314.31
39.56	342.884	244.463	329.361	266.285	311.344			39.56	334.828	252.473	342.26	273.474	304.805			39.56	324.778	268.992	348.912	251.771	311.241
39.6	342.238	242.074	326.538	265.609	305.397			39.6	338.541	258.002	339.275	270.988	316.799			39.6	327.676	267.399	348.31	257.499	314.746
39.64	340.436	250.526	334.8	266.485	306.032			39.64	339.557	252.732	344.005	270.796	316.137			39.64	315.954	269.474	346.668	255.594	318.697
39.68	334.52	242.893	333.604	266.739	312.833			39.68	342.612	257.208	342.534	274.343	307.786			39.68	328.302	267.09	348.548	248.417	315.644
39.72	342.87	241.889	331.753	268.188	316.024			39.72	341.043	248.786	339.852	270.605	302.941			39.72	319.985	268.344	352.53	248.394	313.639
39.76	344.301	243.681	329.706	268.849	312.029			39.76	347.803	254.291	340.921	274.158	319.757			39.76	316.622	271.585	348.688	255.941	307.189
39.8	337.664	243.67	336.974	264.693	321.505			39.8	349.257	252.345	343.035	275.354	327.822			39.8	316.887	269.638	350.49	252.909	305.309
39.84	344.056	241.988	331.092	265.304	311.508			39.84	347.338	254.461	339.492	272.072	316.523			39.84	317.899	268.739	353.532	259.607	324.016
39.88	330.833	242.697	333.069	266.248	315.525			39.88	344.745	250.503	347.218	269.265	310.476			39.88	322.85	262.778	346.151	255.239	309.045
39.92	344.796	247.503	332.593	267.118	331.555			39.92	340.806	252.26	345.847	270.376	314.029			39.92	324.098	266.339	347.314	258.119	314.856
39.96	341.668	241.998	329.256	267.651	318.01			39.96	344.639	253.453	342.133	270.358	318.825			39.96	323.087	264.463	350.998	266.451	321.537
40	338.868	244.437	331.661	268.481	303.23			40	341.144	252.009	343.623	273.117	312.719			40	321.922	267.01	356.967	248.638	309.25
40.04	347.318	247.702	334.847	265.645	312.732			40.04	345.656	249.788	339.275	270.861	324.535			40.04	319.451	266.635	346.195	253.534	310.785
40.08	342.194	251.395	339.226	269.575	318.916			40.08	343.846	255.314	344.408	266.684	318.608			40.08	327.316	269.623	342.213	264.211	312.152
40.12	339.078	252.975	325.711	267.329	310.298			40.12	344.627	258.49	342.977	275.67	327.843			40.12	319.344	266.46	344.403	249.504	308.961
40.16	339.329	244.368	331.435	264.58	318.258			40.16	343.652	254.469	342.817	272.506	315.778			40.16	327.955	268.356	348.897	254.247	320.82
40.2	339.652	247.368	338.214	266.996	322.326			40.2	343.468	257.789	337.174	268.981	319.184			40.2	323.068	266.858	349.938	257.506	317.357
40.24	345.376	248.465	340.591	262.168	319.382			40.24	351.7	255.455	336.232	275.053	308.808			40.24	321.473	265.626	343.055	253.439	311.271
40.28	341.041	247.228	333.234	268.149	326.198			40.28	338.953	251.916	337.098	272.575	317.131			40.28	321.49	265.586	351.519	262.321	312.23
40.32	344.929	244.576	339.495	268.547	304.508			40.32	332.376	257.109	341.527	272.946	322.793			40.32	324.061	265.327	350.652	256.105	312.853
40.36	345.567	246.16	329.36	264.984	320.508			40.36	344.804	254.56	342.133	273.131	322.197			40.36	324.816	270.632	354.36	251.168	314.687
40.4	344.238	243.753	331.925	259.707	319.953			40.4	347.168	258.239	349.183	271.405	321.122			40.4	320.782	267.086	350.068	251.98	320.543
40.44	338.27	245.224	341.566	267.288	311.746			40.44	348.057	255.303	343.555	268.728	328.163			40.44	325.221	270.873	352.347	262.053	309.295
40.48	349.153	241.729	331.378	266.293	307.022			40.48	343.363	255.312	344.139	271.793	317.358			40.48	327.895	269.869	356.736	257.025	312.123
40.52	348.356	241.584	334.958	268.824	304.535			40.52	335.927	257.882	342.662	269.823	312.983			40.52	325.483	272.998	350.84	256.699	319.564
40.56	345.664	248.171	330.461	258.359	316.061			40.56	343.127	259.817	342.798	267.867	319.825			40.56	325.251	269.57	351.109	247.891	320.974
40.6	348.899	247.301	329.437	261.704	304.114			40.6	345.482	248.179	342.012	278.199	323.185			40.6	327.079	267.326	352.544	257.102	307.49
40.64	338.14	247.896	332.338	270.396	321.726			40.64	341.978	255.992	339.81	273.627	325.532			40.64	339.942	266.803	348.959	258.97	305.395
40.68	339.202	245.164	336.675	264.142	316.608			40.68	336.642	251.183	341.012	270.951	325.277			40.68	330.932	269.53	351.768	256.574	311.485
40.72	344.715	245.734	332.299	261.709	309.2			40.72	338.045	253.683	347.062	273.096	314.921			40.72	323.373	270.85	351.629	257.095	321.062
40.76	349.101	250.959	334.883	264.698	315.105			40.76	347.88	255.946	350.245	273.936	311.705			40.76	321.639	265.758	353.593	253.081	318.196
40.8	340.155	249.792	335.749	267.575	316.21			40.8	339.913	261.658	345.917	268.909	316.098			40.8	326.276	268.24	345.58	254.646	319.099
40.84	342.727	241.054	331.627	265.737	319.696			40.84	342.772	252.747	345.061	266.868	320.298			40.84	325.102	268.673	356.889	259.21	317.701
40.88	342.022	245.854	331.949	270.549	305.65			40.88	339.458	255.797	347.158	274.392	317.683			40.88	319.559	266.429	351.764	258.353	309.64
40.92	339.381	242.987	339.387	268.777	318.906			40.92	341.174	253.594	340.908	274.936	325.978			40.92	324.913	267.404	354.972	249.816	309.2
40.96	344.488	245.316	329.53	259.929	311.484			40.96	342.361	250.765	347.401	275.056	318.558			40.96	326.318	265.293	351.037	255.629	316.597
41	346.63	248.921	332.997	263.233	310.941			41	337.979	255.75	336.413	276.115	328.124			41	323.528	269.656	349.039	254.975	320.714
41.04	347.398	243.353	336.957	256.968	307.694			41.04	338.251	253.139	342.402	271.146	321.425			41.04	317.239	267.246	348.238	250.59	316.888
41.08	347.997	241.669	332.674	265.939	312.954			41.08	341.582	253.189	344.274	271.12	311.5			41.08	322.274	270.534	354.121	251.043	314.285
41.12	349.441	245.376	328.279	259.487	318.338			41.12	338.625	249.618	340.164	270.61	321.351			41.12	317.091	266.502	355.212	252.874	321.591
41.16	347.692	243.862	329.146	265.486	304.045			41.16	347.31	251.215	344.252	274.811	327.579			41.16	313.53	266.556	351.087	256.547	324.158
41.2	337.748	246.551	334.524	263.897	309.905			41.2	345.031	251.654	346.357	270.689	315.646			41.2	320.343	269.788	351.447	251.128	317.952
41.24	337.606	245.44	331.839	260.195	302.037			41.24	336.435	259.378	347.332	271.042	326.852			41.24	324.253	273.188	345.45	253.06	313.846
41.28	346.743	241.951	331.2	263.691	306.395			41.28	347.484	252.792	339.827	275.8	322.988			41.28	323.686	267.554	360.55	251.498	321.247
41.32	342.911	241.938	331.083	264.661	316.669			41.32	343.869	255.992	341.13	266.224	309.875			41.32	323.464	271.648	354.959	250.494	316.442
41.36	346.488	245.116	332.169	263.464	321.036			41.36	343.355	257.094	339.193	257.447	324.806			41.36	321.836	271.179	354.653	258.046	316.057
41.4	342.465	243.282	334.497	262.278	312.523			41.4	334.527	257.29	339.699	261.808	322.142			41.4	314.781	270.594	351.603	254.397	303.776
41.44	346.329	250.121	330.067	265.038	306.514			41.44	346.585	251.995	339.262	262.855	326.202			41.44	326.796	268.998	344.046	257.223	316.825
41.48	344.639	243.751	331.543	268.809	316.027			41.48	343.29	253.52	344.088	263.476	323.992			41.48	319.427	272.301	360.278	250.964	318.143
41.52	343.043	246.224	330.632	267.743	309.435			41.52	333.288	255.176	342.04	260.105	331.992			41.52	320.846	270.873	354.331	261.418	304.46
41.56	343.923	239.026	333.936	262.829	315.288			41.56	340.935	253.68	348.008	266.634	325.241			41.56	318.014	266.276	351.866	257.165	312.942
41.6	342.733	246.77	334.337	260.2	320.65			41.6	339.759	260.172	339.961	260.46	321.152			41.6	319.966	267.697	352.731	259.908	316.994
41.64	346.065	248.43	328.659	263.207	320.081			41.64	338.445	258.248	348.565	257.453	317.889			41.64	327.569	270.918	354.173	247.977	304.334
41.68	340.926	247.955	323.728	268.303	324.783			41.68	337.585	260.116	348.298	257.936	326.519			41.68	318.609	265.069	355.219	253.098	310.92
41.72	342.423	246.952	330.021	269.27	315.043			41.72	343.828	258.361	344.374	261.289	331.23			41.72	315.994	268.383	348.561	252.097	308.243
41.76	338.512	245.316	335.029	264.288	312.746			41.76	337.007	258.882	349.701	260.687	321.006			41.76	322.022	270.891	344.513	252.469	317.295
41.8	341.458	246.36	334.116	271.338	300.745			41.8	344.767	255.993	349.867	263.672	319.466			41.8	319.418	267.832	350.765	252.294	314.264
41.84	343.999	252.259	329.033	265.406	308.051			41.84	343.688	255.24	344.191	264.118	324.024			41.84	327.024	264.031	355.191	255.522	309.097
41.88	341.426	257.298	327.989	267.452	321.952			41.88	336.118	258.117	339.511	262.79	327.095			41.88	327.52	271.175	358.916	260.045	323.339
41.92	343.781	245.716	336.119	265.15	314.603			41.92	341.749	255.304	347.805	256.901	326.969			41.92	319.031	266.707	361.747	253.579	315.251
41.96	343.554	254.525	325.742	265.642	309.932			41.96	342.625	251.403	342.85	262.271	323.669			41.96	321.824	267.774	352.033	254.485	311.496
42	336.809	245.112	329.994	269.055	308.932			42	335.244	257.601	339.786	258.528	334.983			42	326.537	264.013	354.707	252.899	321.106
42.04	332.988	250.745	329.862	260.845	320.904			42.04	340.515	254.046	344.018	261.107	326.614			42.04	319.677	269.136	355.688	253.003	305.775
42.08	342.866	248.696	332.652	266.759	313.083			42.08	342.977	253.59	348.997	267.728	330.739			42.08	327.776	265.183	358.773	254.136	319.455
42.12	344.22	250.545	331.632	270.961	304.617			42.12	336.031	253.978	343.578	261.674	327.28			42.12	328.364	270.163	348.639	249.676	318.799
42.16	346.842	246.392	334.97	263.923	308.067			42.16	335.115	257.291	338.782	262.551	322.99			42.16	314.992	267.39	344.572	249.48	319.03
42.2	343.773	252.241	327.716	268.06	309.891			42.2	346.489	251.622	344.455	257.765	333.18			42.2	323.07	271.806	349.555	252.117	317.62
42.24	343.648	248.908	323.836	267.615	310.787			42.24	341.376	257.983	332.758	257.285	329.588			42.24	321.597	268.726	349.714	258.582	323.721
42.28	342.762	254.072	329.67	259.72	315.725			42.28	332.513	256.885	332.416	257.685	330.752			42.28	320.904	265.363	355.586	260.317	310.827
42.32	342.756	255.864	336.202	266.311	318.854			42.32	340.209	252.481	336.696	261.105	318.988			42.32	323.788	267.873	350.324	249.753	314.777
42.36	341.43	244.031	327.95	263.8	305.441			42.36	339.814	256.871	342.47	254.333	325.752			42.36	322.601	268.288	346.473	250.974	314.398
42.4	345.563	248.796	326.124	262.919	313.807			42.4	339.307	263.854	344.972	258.215	330.505			42.4	318.022	270.259	358.427	253.842	313.666
42.44	336.358	244.83	328.255	263.495	312.914			42.44	344.27	254.1	344.867	259.146	321.306			42.44	308.858	270.386	358.04	257.044	309.331
42.48	333.29	254.434	333.785	256.917	309.552			42.48	336.405	255.823	345.919	256.225	332.718			42.48	313.951	268.261	349.478	254.853	308.817
42.52	344.656	250.349	325.765	264.415	308.185			42.52	340.62	254.128	339.958	255.368	332.162			42.52	315.328	271.418	352.699	250.191	305.185
42.56	346.21	244.227	325.193	261.914	312.526			42.56	339.512	255.238	339.934	260.461	334.327			42.56	318.104	269.651	351.203	263.911	313.291
42.6	338.093	249.114	330.229	265.036	309.363			42.6	348.833	259.889	333.441	262.536	329.469			42.6	320.207	268.78	362.965	262.557	320.857
42.64	333.791	250.002	328.827	263.266	310.775			42.64	342.298	257.488	340.615	253.955	320.573			42.64	315.88	271.307	359.934	254.395	320.69
42.68	338.021	251.06	325.784	262.76	313.183			42.68	339.709	257.912	343.368	259.424	328.426			42.68	321.726	268.141	354.447	254.716	314.795
42.72	338.423	246.93	332.471	269.192	312.631			42.72	338.383	251.652	344.275	258.216	331.666			42.72	322.526	274.502	358.9	255.649	317.195
42.76	342.264	254.594	339.835	271.654	302.482			42.76	346.413	254.794	330.803	263.538	325.249			42.76	319.919	266.698	351.249	251.749	306.647
42.8	337.661	253.401	332.319	269.337	308.638			42.8	346.573	257.354	336.439	263.602	327.613			42.8	316.575	263.78	349.211	255.271	317.39
42.84	332.27	250.185	332.323	269.333	314.71			42.84	341.108	257.965	346.654	256.619	323.074			42.84	319.134	270.956	350.647	255.116	316.901
42.88	341.003	248.773	330.448	265.521	307.127			42.88	336.086	256.216	340.15	260.105	325.352			42.88	323.671	271.019	359.126	261.723	313.645
42.92	338.195	252.412	329.178	267.788	304.723			42.92	337.056	260.103	346.568	260.093	320.166			42.92	330.891	265.248	348.622	251.899	311.54
42.96	343.043	249.152	332.711	265.851	309.485			42.96	339.896	254.912	348.49	265.08	319.298			42.96	326.296	269.199	350.36	255.062	309.957
43	346.159	248.876	331.155	268.025	317.896			43	345.774	256.429	345.736	258.848	320.01			43	324.418	264.254	353.843	249.895	311.205
43.04	345.263	245.555	328.529	263.813	316.245			43.04	335.179	256.745	344.003	258.014	326.612			43.04	322.817	267.121	350.512	248.713	304.712
43.08	341.451	246.825	325.199	264.915	315.233			43.08	344.274	258.645	338.528	258.342	324.551			43.08	323.138	272.536	352.404	247.642	300.105
43.12	346.223	247.815	339.483	262.609	315.794			43.12	343.605	254.141	343.262	258.473	325.755			43.12	344.088	275.85	358.343	255.58	310.039
43.16	343.822	249.409	327.888	269.561	305.386			43.16	338.009	255.982	346.845	261.198	328.389			43.16	340.915	260.278	349.821	253.261	313.391
43.2	349.569	251.684	325.13	265.815	310.788			43.2	346.591	255.422	347.318	256.218	323.85			43.2	324.586	271.32	348.723	257.478	306.567
43.24	353.443	245.879	326.128	263.367	299.847			43.24	345.113	254.479	341.767	258.277	332.611			43.24	325.609	267.034	359.743	258.298	312.417
43.28	344.661	253.582	328.622	269.424	312.208			43.28	346.172	255.463	345.21	259.794	328.047			43.28	329.213	269.689	351.526	255.465	317.787
43.32	351.756	250.013	332.468	267.695	316.721			43.32	341.722	254.123	346.785	261.085	328.328			43.32	326.943	264.929	355.997	258.214	297.058
43.36	341.58	247.295	335.143	267.481	307.094			43.36	338.361	259.558	349.77	254.878	327.917			43.36	315.861	270.32	359.818	252.102	317.597
43.4	345.747	250.695	331.333	268.32	316.111			43.4	333.811	255.937	351.966	258.186	323.534			43.4	336.511	269.874	348.661	253.481	312.076
43.44	341.361	252.359	334.942	265.638	315.558			43.44	342.517	260.245	343.18	264.102	326.06			43.44	321.495	271.392	359.656	260.816	314.925
43.48	347.435	246.949	324.889	266.041	304.298			43.48	340.092	259.555	349.456	257.572	326.329			43.48	331.903	266.147	352.271	258.569	318.696
43.52	347.904	248.455	325.714	262.919	320.145			43.52	348.727	253.456	345.955	254.545	330.961			43.52	328.966	267.449	355.927	254.8	308.346
43.56	344.132	248.046	323.252	269.232	304.346			43.56	343.878	261.472	348.265	255.435	321.67			43.56	339.305	276.891	349.271	262.447	319.099
43.6	338.087	244.871	327.294	264.797	303.78			43.6	343.897	258.89	343.855	255.98	319.327			43.6	338.227	269.309	358.618	259.972	317.779
43.64	339.138	247.086	328.016	266.612	319.974			43.64	336.716	257.378	347.509	255.309	321.335			43.64	331.264	268.059	360.861	255.203	309.861
43.68	345.75	252.142	331.501	266.415	304.128			43.68	338.774	256.83	345.485	255.416	322.394			43.68	349.569	271.626	353.852	258.91	309.599
43.72	344.145	243.168	336.619	261.409	298.559			43.72	342.887	259.598	344.798	260.562	318.007			43.72	342.912	264.713	353.392	252.36	303.255
43.76	344.916	243.859	331.414	261.112	306.265			43.76	348.423	254.223	346.376	262.002	326.764			43.76	340.259	269.121	349.649	250.14	316.194
43.8	343.557	246.908	329.973	266.983	310.634			43.8	351.061	257.378	345.572	265.662	331.786			43.8	343.241	270.095	359.029	255.303	317.481
43.84	345.266	253.588	325.35	260.672	307.463			43.84	345.611	248.708	345.843	258.247	328.325			43.84	347.149	266.958	349.281	254.16	310.539
43.88	349.433	245.011	332.018	263.302	310.77			43.88	339.566	261.416	348.261	257.339	330.286			43.88	337.784	270.38	355.251	249.242	315.589
43.92	350.052	247.117	331.843	269.87	307.549			43.92	337.073	262.496	347.428	259.641	320.38			43.92	347.324	270.485	349.074	261.386	315.02
43.96	344.36	249.307	323.212	269.619	313.373			43.96	354.46	256.134	350.645	260.577	323.082			43.96	349.105	269.627	350.985	249.602	311.708
44	348.18	244.24	331.134	262.541	314.749			44	341.131	262.558	342.989	263.51	318.761			44	345.062	265.381	344.347	260.804	317.823
44.04	343.412	253.316	336.326	272.376	317.187			44.04	340.557	252.865	344.596	265.502	329.303			44.04	351.935	271.001	356.398	253.042	311.418
44.08	344.985	256.248	328.439	259.795	301.689			44.08	335.984	254.67	343.107	255.621	324.833			44.08	334.295	270.281	343.536	258.939	311.654
44.12	344.465	252.542	333.208	271.839	319.601			44.12	341.888	256.521	346.502	256.173	330.931			44.12	347.413	267.468	360.191	254.581	315.926
44.16	347.053	256.699	328.897	264.013	316.507			44.16	346.927	257.844	349.845	260.63	320.504			44.16	347.263	263.602	356.954	254.747	317.968
44.2	340.851	256.699	324.492	269.136	300.263			44.2	339.937	258.811	345.017	261.305	326.233			44.2	348.011	272.141	356.882	252.982	311.142
44.24	346.875	247.423	331.164	261.3	320.531			44.24	339.695	255.768	349.013	260.873	328.185			44.24	351.379	274.883	350.859	256.099	319.145
44.28	340.187	244.171	329.929	266.514	321.685			44.28	346.567	260.125	348.062	265.457	321.643			44.28	343.085	270.144	358.983	252.978	312.228
44.32	344.04	252.231	323.121	269.907	315.167			44.32	345.669	252.642	349.734	263.772	327.51			44.32	341.185	267.104	354.431	253.851	312.183
44.36	344.356	252.044	339.46	265.936	318.175			44.36	343.254	258.179	353.315	256.045	320.781			44.36	335.269	274.711	350.808	252.316	310.864
44.4	346.638	248.173	336.073	267.347	309.573			44.4	351.479	258.485	350.024	260.633	319.471			44.4	341.02	265.973	349.649	248.392	317.753
44.44	348.744	247.29	328.521	266.136	315.74			44.44	337.235	256.446	347.564	260.093	332.215			44.44	335.152	269.606	355.226	254.781	307.852
44.48	345.613	254.306	334.05	271.621	307.811			44.48	339.2	259.911	346.338	260.058	329.083			44.48	348.526	273.374	347.453	250.381	313.599
44.52	345.467	254.482	329.766	267.686	316.638			44.52	331.295	258.411	352.865	268.608	315.205			44.52	354.642	268.784	359.188	250.181	314.814
44.56	343.325	249.329	332.004	265.148	318.418			44.56	340.77	258.226	342.733	262.081	310.101			44.56	342.301	262.09	352.569	257.259	312.818
44.6	341.238	248.376	324.046	261.638	315.049			44.6	328.652	259.265	344.885	267.558	315.252			44.6	343.577	274.724	358.506	256.343	315.044
44.64	345.34	252.677	338.854	273.464	318.125			44.64	339.566	257.264	340.05	253.873	316.439			44.64	345.072	268.382	357.361	258.41	310.968
44.68	355.183	254.087	344.833	261.529	310.134			44.68	338.884	255.403	344.416	263.214	327.284			44.68	347	266.255	343.77	255.449	309.067
44.72	348.168	245.913	330.44	263.548	308.011			44.72	329.934	258.152	347.205	266.527	331.86			44.72	341.129	269.722	353.692	249.057	307.025
44.76	343.54	253.049	328	271.454	313.172			44.76	340.317	256.861	336.754	256.621	322.911			44.76	346.959	269.017	350.59	255.819	305.435
44.8	342.833	249.867	330.18	264.717	311.9			44.8	346.466	257.769	345.576	262.545	320.907			44.8	339.405	274.063	358.756	254.045	315.656
44.84	342.684	248.393	332.155	264.648	318.553			44.84	340.871	261.658	351.502	265.572	321.537			44.84	334.627	269.761	355.823	264.182	325.146
44.88	335.638	254.857	324.883	270.16	309.877			44.88	343.122	262.312	343.53	258.269	326.46			44.88	346.849	266.98	353.476	251.263	316.578
44.92	349.442	250.581	329.926	268.716	319.863			44.92	350.113	260.833	348.165	252.542	323.896			44.92	334.696	271.753	347.096	260.434	312.759
44.96	344.22	251.421	340.172	263.243	316.986			44.96	340.004	259.46	342.875	257.301	327.315			44.96	333.124	269.187	362.689	250.656	318.011
45	354.901	248.421	331.965	267.992	313.215			45	335.139	258.728	347.774	256.071	320.097			45	340.958	270.339	352.519	264.624	313.294
45.04	343.458	250.033	326.439	270.9	320.593			45.04	338.642	255.185	344.552	262.951	327.178			45.04	338.019	274.017	356.503	250.27	318.932
45.08	343.313	249.069	329.21	269.472	318.463			45.08	341.98	256.2	351.665	252.592	327.008			45.08	338.856	268.233	349.942	263.711	316.132
45.12	350.271	252.993	330.892	271.546	303.045			45.12	337.102	257.502	343.922	258.512	326.689			45.12	341.5	269.304	356.222	258.657	316.887
45.16	342.135	250.599	326.128	258.528	306.861			45.16	341.139	256.732	350.613	258.007	317.072			45.16	344.135	271.128	351.385	257.32	321.502
45.2	343.945	247.507	339.533	262.309	309.056			45.2	346.309	254.901	351.948	262.059	325.097			45.2	336.66	266.789	347.235	262.285	321.262
45.24	343.564	253.963	342.826	262.051	314.325			45.24	338.765	259.447	348.334	259.305	322.983			45.24	345.541	260.671	352.589	253.054	307.427
45.28	344.538	246.651	327.746	261.72	317.872			45.28	341.717	251.648	351.224	257.987	320.754			45.28	333.7	267.377	355.879	248.619	316.952
45.32	341.019	249.992	327.829	258.217	312.509			45.32	342.581	258.977	357.098	258.443	328.085			45.32	341.31	266.989	352.791	248.055	308.944
45.36	335.54	253.705	330.867	255.177	309.217			45.36	345.009	258.381	349.665	257.07	317.521			45.36	338.128	273.276	350.182	268.578	317.313
45.4	343.545	251.352	327.733	260.896	316.75			45.4	344.777	258.477	355.121	263.083	317.459			45.4	342.194	267.987	351.888	253.658	311.576
45.44	351.638	254.621	338.871	259.336	321.341			45.44	345.138	251.361	352.783	262.349	312.351			45.44	343.858	272.937	349.299	250.975	309.659
45.48	343.659	248.133	341.208	260.409	311.488			45.48	342.647	255.358	347.601	260.933	317.887			45.48	330.771	273.709	359.284	261.294	309.562
45.52	354.856	246.977	337.736	256.271	315.688			45.52	345.624	252.933	345.582	259.084	311.719			45.52	333.17	271.541	355.16	258.739	314.456
45.56	346.535	247.815	330.322	256.85	316.191			45.56	331.885	252.77	347.132	259.293	308.711			45.56	334.899	268.415	345.446	255.343	316.678
45.6	344.383	245.836	328.051	262.834	314.963			45.6	342.302	249.71	350.271	256.473	315.926			45.6	326.361	266.13	351.617	254.006	315.775
45.64	346.647	246.086	336.446	262.16	317.653			45.64	347.128	254.631	348.011	253.026	316.615			45.64	345.995	270.508	354.968	252.433	310.844
45.68	343.284	243.365	331.415	258.254	312.277			45.68	334.427	259.14	339.971	257.507	317.958			45.68	353.62	269.884	354.018	256.757	318.614
45.72	340.933	248.723	325.905	264.547	313.514			45.72	345.331	253.876	348.927	259.418	313.419			45.72	344.757	270.359	348.335	257.596	314.466
45.76	342.491	244.321	334.741	258.771	317.921			45.76	341.847	257.203	347.249	256.434	322.342			45.76	346.198	265.814	363.15	256.959	304.935
45.8	329.515	246.291	331.975	256.262	323.535			45.8	337.63	251.219	357.126	256.774	323.944			45.8	347.318	266.558	353.61	248.805	313.71
45.84	337.87	248.686	327.906	254.505	318.087			45.84	343.778	256.863	348.101	262.833	317.042			45.84	345.645	268.616	348.789	254.049	315.957
45.88	348.396	248.046	333.284	259.551	320.559			45.88	338.769	254.597	352.559	274.105	317.788			45.88	346.814	271.342	344.623	249.452	313.833
45.92	348.562	244.275	330.497	260.477	312.948			45.92	339.498	251.424	346.694	268.382	321.209			45.92	339.073	272.477	353.15	263.278	312.097
45.96	338.04	244.181	327.712	255.813	318.59			45.96	338.314	262.956	348.826	268.514	315.178			45.96	345.329	269.104	352.498	250.861	319.084
46	349.459	247.175	333.51	257.781	322.955			46	351.909	253.215	349.647	268.747	324.284			46	343.516	270.411	348.236	255.782	318.821
46.04	348.89	245.502	330.48	266.193	320.729			46.04	339.157	251.451	346.976	269.719	327.257			46.04	340.87	259.856	355.712	254.68	311.254
46.08	344.59	255.877	344.109	259.051	313.636			46.08	343.837	259.281	351.033	270.777	325.777			46.08	346.813	269.939	347.218	251.584	313.711
46.12	348.867	244.173	331.176	259.853	327.894			46.12	345.747	254.496	350.49	274.072	322.772			46.12	343.531	271.169	349.044	259.291	312.283
46.16	347.312	256.496	332.266	259.76	315.766			46.16	340.73	256.363	355.782	272.349	322.298			46.16	329.255	268.088	353.99	257.705	313.045
46.2	345.203	249.113	329.99	263.653	321.57			46.2	341.545	253.696	357.782	272.975	317.485			46.2	336.375	268.029	360.488	264.472	315.838
46.24	346.128	246.485	333.414	261.354	313.752			46.24	343.404	249.979	350.147	269.601	323.604			46.24	334.482	267.389	351.579	264.536	316.665
46.28	341.433	245.695	330.82	257.804	307.283			46.28	346.046	251.629	349.72	275.16	328.223			46.28	341.684	268.784	351.739	266.33	315.938
46.32	346.57	253.671	332.486	259.754	317.242			46.32	341.876	250.745	350.413	268.193	322.616			46.32	346.517	271.254	347.953	252.554	315.297
46.36	338.547	247.249	328.075	259.558	312.34			46.36	344.038	256.971	349.355	274.902	325.244			46.36	341.769	267.427	356.571	259.111	312.667
46.4	350.589	245.651	332.361	260.331	312.243			46.4	342.211	257.514	345.554	272.764	322.72			46.4	345.415	268.484	351.153	259.292	315.045
46.44	347.847	249.126	338.944	263.012	304.688			46.44	333.447	257.937	360.046	274.223	319.79			46.44	349.132	264.162	354.134	259.697	319.711
46.48	347.296	245.725	337.306	261.724	318.913			46.48	343.899	254.364	349.542	273.433	320.068			46.48	343.733	259.78	353.84	252.604	313.113
46.52	349.889	244.587	337.344	258.701	321.5			46.52	348.9	254.382	349.566	273.642	318.94			46.52	348.139	269.65	351.348	264.081	322.018
46.56	350.58	243.456	336.108	252.774	324.245			46.56	353.561	251.565	352.387	273.899	320.42			46.56	341.079	266.491	355.648	264.751	312.351
46.6	344.241	244.29	333.47	268.01	312.943			46.6	345.697	255.412	351.957	274.563	322.571			46.6	340.943	270.754	358.656	259.271	316.221
46.64	348.248	253.94	338.825	260.854	317.106			46.64	335.873	258.279	345.247	278.903	314.995			46.64	343.682	271.266	359.183	261.327	320.583
46.68	337.42	243.803	332.73	260.924	317.139			46.68	351.383	256.209	344.895	268.117	320.584			46.68	344.994	271.904	355.088	260.374	320.724
46.72	342.801	247.191	332.575	259.804	308.375			46.72	341.81	256.21	352.763	273.311	317.165			46.72	346.798	270.383	353.801	255.639	316.623
46.76	345.617	249.493	336.958	266.004	314.783			46.76	348.733	263.147	356.167	271.419	311.628			46.76	350.569	274.657	346.465	256.814	312.879
46.8	348.303	252.037	334.173	265.385	316.59			46.8	349.966	260.814	349.237	265.175	320.211			46.8	339.709	266.988	353.583	258.98	312.502
46.84	341.881	244.108	322.752	257.678	312.466			46.84	348.286	264.955	349.478	269.965	321.404			46.84	350.034	270.311	349.414	258.406	317.462
46.88	342.642	245.626	328.498	261.924	316.144			46.88	345.935	260.538	352.664	266.514	312.096			46.88	348.107	269.765	349.71	254.055	318.061
46.92	337.036	245.23	335.783	267.097	318.827			46.92	348.536	259.656	356.087	262.307	321.522			46.92	348.6	269.857	344.644	253.7	305.446
46.96	332.769	249.929	329.693	261.658	323.309			46.96	345.711	263.134	354.086	275.493	320.248			46.96	338.392	271.691	352.08	258.108	321.66
47	336.563	241.621	325.177	271.164	315.107			47	352.81	255.643	350.291	271.727	325.11			47	342.794	266.149	361.014	253.288	313.698
47.04	336.311	243.264	326.188	259.407	326.219			47.04	349.371	258.379	350.714	267.689	318.159			47.04	346.276	269.634	359.225	255.015	321.615
47.08	340.982	255.086	326.657	258.216	309.109			47.08	343.56	257.676	344.723	269.97	320.575			47.08	342.525	273.602	345.89	262.188	310.898
47.12	343.995	247.935	329.865	261.687	320.258			47.12	351.807	261.497	358.639	271.038	314.629			47.12	343.222	268.503	345.134	261.783	323.382
47.16	345.37	252.708	328.184	268.215	311.056			47.16	341.284	252.305	354.772	270.393	329.494			47.16	340.855	267.956	351.56	261.436	311.937
47.2	344.397	250.271	327.833	260.02	318.847			47.2	348.77	260.586	354.067	268.619	318.83			47.2	343.172	262.668	346.3	260.878	320.352
47.24	347.231	247.258	329.708	266.564	315.4			47.24	351.352	262.2	352.55	264.366	323.91			47.24	340.696	263.948	358.747	260.282	314.232
47.28	349.486	249.538	330.071	256.032	324.493			47.28	340.564	257.335	351.087	273.63	320.095			47.28	344.643	264.089	355.931	257.574	314.975
47.32	348.608	252.928	333.151	260.358	326.412			47.32	343.845	257.652	350.726	271.396	327.174			47.32	342.26	273.415	358.777	260.076	310.315
47.36	349.847	249.653	323.525	260.802	314.435			47.36	346.362	260.184	352.208	272.075	320.702			47.36	339.709	266.41	351.071	263.018	306.914
47.4	346.706	253.343	339.284	261.463	315.371			47.4	351.306	256.716	350.922	270.084	324.693			47.4	341.471	262.954	350.537	257.244	316.786
47.44	345.674	253.986	330.801	260.004	319.895			47.44	346.415	264.915	352.623	265.463	319.106			47.44	340.943	264.468	350.995	255.644	316.688
47.48	343.243	250.742	330.203	261.678	317.467			47.48	345.831	257.286	348.779	274.296	317.394			47.48	343.122	270.051	356.306	266.395	308.627
47.52	336.986	254.377	327.614	256.459	311.139			47.52	344.041	265.076	355.102	270.179	319.44			47.52	342.228	275.089	351.431	257.734	318.1
47.56	340.892	248.95	327.165	255.395	320.649			47.56	338.792	261.068	359.239	267.498	319.895			47.56	342.21	274.692	347.591	252.247	309.755
47.6	349.5	256.013	332.988	258.709	324.351			47.6	337.972	267.168	351.566	274.267	310.991			47.6	340.205	265.325	346.72	258.374	306.856
47.64	347.154	249.271	330.714	260.979	318.344			47.64	344.406	257.567	346.056	271.846	320.05			47.64	344.713	269.8	345.353	251.323	309.718
47.68	342.794	253.786	341.922	255.515	316.626			47.68	336.148	268.065	353.903	270.176	315.251			47.68	344.16	266.805	347.722	264.32	315.95
47.72	338.73	249.884	334.674	262.887	324.347			47.72	340.604	265.489	354.684	269.444	322.765			47.72	341.831	267.471	355.772	259.762	314.897
47.76	348.236	250.197	347.214	259.037	323.094			47.76	338.714	259.56	355.001	269.844	318.392			47.76	339.024	266.035	348.414	261.217	320.466
47.8	344.361	251.289	340.388	262.591	317.063			47.8	343.873	259.41	357.553	267.307	318.819			47.8	347.659	264.339	344.004	263.392	315.272
47.84	339.858	252.871	340.144	266.697	314.622			47.84	346.616	256.155	353.789	272.044	321.34			47.84	347.813	264.294	350.542	263.013	304.598
47.88	345.341	256.855	340.833	254.659	324.168			47.88	351.74	261.437	355.415	262.521	319.83			47.88	349.921	270.825	358.448	261.31	313.756
47.92	339.895	251.733	352.846	262.35	317.926			47.92	352.96	258.675	358.095	267.712	320.217			47.92	335.065	270.039	345.06	257.075	307.075
47.96	338.738	255.456	336.446	263.066	313.9			47.96	349.264	258.901	345.374	262.536	318.96			47.96	339.731	271.233	357.009	258.096	308.949
48	352.149	247.331	342.675	258.746	315.241			48	344.408	257.312	350.304	264.047	319.544			48	341.005	267.768	355.194	254.813	310.631
48.04	342.639	252.41	339.742	258.337	317.09			48.04	343.153	257.55	349.878	266.98	312.219			48.04	337.588	273.638	351.246	255.207	315.968
48.08	344.858	255.969	341.345	259.942	314.197			48.08	348.4	259.715	347.708	264.273	312.846			48.08	336.078	271.652	353.871	256.651	312.165
48.12	338.145	256.192	340.05	262.77	318.042			48.12	346.836	259.896	352.151	268.78	319.68			48.12	336.666	267.02	370.486	261.147	313.066
48.16	347.797	253.969	343.283	251.011	307.537			48.16	347.456	258.511	345.876	268.007	314.334			48.16	335.081	267.673	350.813	251.793	313.159
48.2	341.303	248.115	342.65	264.889	317.879			48.2	345.582	259.856	351.126	265.082	324.304			48.2	336.861	267.555	357.895	253.921	313.624
48.24	348.812	249.843	350.826	271.15	306.324			48.24	349.101	257.601	351.522	269.217	318.902			48.24	340.574	267.445	349.977	253.889	315.416
48.28	351.442	253.37	344.234	255.938	319.372			48.28	348.871	257.724	351.726	267.984	323.405			48.28	341.823	265.839	349.482	257.3	312.599
48.32	343.52	249.547	332.148	262.778	314.119			48.32	352.701	253.243	351.864	270.199	323.8			48.32	342.123	272.462	350.365	254.598	311.207
48.36	345.38	253.386	334.547	263.309	304.141			48.36	343.573	259.602	352.333	270.061	328.986			48.36	348.554	268.789	352.11	254.451	308.291
48.4	349.382	250.531	338.659	255.802	310.891			48.4	345.568	260.878	355.532	265.083	322.407			48.4	343.532	271.647	358.723	248.875	315.074
48.44	346.513	254.743	338.691	255.853	307.221			48.44	345.788	256.543	351.435	269.884	324.972			48.44	347.487	270.161	349.206	251.363	312.661
48.48	344.065	256.608	343.383	257.964	306.54			48.48	346.175	256.751	349.993	269.146	322.756			48.48	332.58	267.486	349.415	247.953	306.778
48.52	343.983	257.911	340.015	257.341	309.234			48.52	345.413	261.866	352.447	268.204	312.858			48.52	333.51	267.659	346.769	257.319	314.765
48.56	346.294	255.093	343.039	256.197	320.645			48.56	352.993	259.15	351.737	269.723	324.548			48.56	337.18	270.021	357.671	252.143	309.125
48.6	348.032	244.247	346.396	263.267	318.007			48.6	350.018	258.817	345.534	268.111	319.526			48.6	336.013	266.28	347.53	255.577	305.247
48.64	346.261	252.595	346.863	262.292	322.435			48.64	348.564	257.709	355.928	271.067	321.643			48.64	341.501	270.155	346.979	257.39	318.02
48.68	347.636	247.5	343.733	265.023	320.982			48.68	345.036	254.397	345.853	273.697	313.262			48.68	348.764	266.34	341.183	253.48	302.973
48.72	348.297	246.032	338.442	258.44	314.493			48.72	349.023	263.152	352.938	269.456	316.729			48.72	336.2	262.783	347.166	258.703	309.808
48.76	344.255	247.482	343.107	263.491	316.227			48.76	350.294	261.391	348.322	266.37	320.91			48.76	342.922	272.185	354.371	258.152	317.399
48.8	339.685	250.203	343.886	264.367	313.096			48.8	353.358	260.931	343.829	274.979	317.849			48.8	343.341	271.934	360.766	257.779	318.372
48.84	345.59	257.298	334.737	261.177	315.858			48.84	349.483	261.742	347.953	275.286	313.836			48.84	336.337	272.842	349.789	250.148	313.756
48.88	347.91	255.345	329.009	260.581	308.419			48.88	354.569	256.087	351.68	273.672	321.567			48.88	330.765	269.747	353.081	262.5	306.032
48.92	348.365	250.986	336.83	263.941	309.201			48.92	343.663	256.766	344.527	268.507	317.813			48.92	332.583	269.705	355.065	250.939	309.091
48.96	343.07	256.072	338.443	259.234	320.816			48.96	345.012	258.662	350.478	273.198	315.144			48.96	339.7	271.513	351.581	254	309.526
49	343.294	252.164	344.331	257.498	320.837			49	347.743	260.73	343.564	274.356	320.877			49	332.83	270.071	346.459	254.336	319.075
49.04	342.424	251.247	339.302	259.628	309.81			49.04	356.578	265.753	347.624	274.337	326.345			49.04	335.84	268.452	350.93	251.647	304.717
49.08	335.236	249.793	340.453	254.521	315.397			49.08	346.89	259.131	351.58	265.711	322.823			49.08	333.88	272.49	347.84	251.121	308.567
49.12	334.707	249.41	342.058	257.685	315.553			49.12	353.543	258.539	351.087	273.816	323.951			49.12	344.22	273.571	352.566	259.484	307.043
49.16	330.396	251.306	345.534	264.385	318.702			49.16	351.753	265.672	355.499	275.813	320.121			49.16	341.868	269.345	357.953	255.31	311.818
49.2	333.261	247.624	343.908	260.124	324.381			49.2	352.809	263.56	348.629	274.705	325.77			49.2	342.519	275.637	347.975	257.903	314.579
49.24	334.997	256.76	337.509	264.506	318.218			49.24	351.334	260.335	353.023	272.587	318.357			49.24	342.506	262.487	357.055	250.975	316.287
49.28	332.093	249.107	336.103	259.817	315.573			49.28	345.318	259.267	352.975	271.041	322.65			49.28	342.72	264.673	347.623	258.09	313.861
49.32	333.546	246.343	340.86	256.485	316.457			49.32	353.954	266.683	354.462	271.967	320.479			49.32	335.306	266.546	351.569	254.859	318.249
49.36	331.237	257.382	338.277	266.614	308.975			49.36	349.596	259.468	349.861	269.647	319.452			49.36	343.419	271.02	355.248	253.293	315.576
49.4	336.121	244.341	348.218	258.984	319.137			49.4	349.593	259.437	346.071	268.418	319.923			49.4	345.554	261.227	343.418	250.232	304.566
49.44	307.629	249.529	339.714	259.334	314.962			49.44	357.349	266.072	347.393	268.949	330.359			49.44	337.074	267.345	358.256	253.234	313.17
49.48	330.254	248.712	343.898	264.076	316.986			49.48	350.035	266.465	352.232	270.045	322.666			49.48	335.424	263.699	356.243	251.888	311.321
49.52	323.393	255.59	339.52	261.731	319.263			49.52	359.77	256.32	349.603	270.964	320.889			49.52	337.438	269.219	351.245	255.57	305.649
49.56	328.721	248.052	340.965	261.646	316.556			49.56	354.97	262.372	348.518	268.846	316.714			49.56	340.537	266.853	354.297	250.744	314.642
49.6	328.647	250.112	339.835	265.788	315.374			49.6	349.975	262.725	348.204	276.77	318.778			49.6	344.187	262.8	342.63	254.422	316.077
49.64	336.162	256.883	343.895	255.987	312.339			49.64	355.682	257.942	349.83	268.502	315.943			49.64	327.769	263.512	356.851	254.974	307.413
49.68	328.137	251.808	341.128	261.721	309.984			49.68	339.728	254.141	348.003	272.679	313.736			49.68	339.631	267.076	355.486	254.335	318.22
49.72	333.706	256.299	327.387	262.519	312.112			49.72	350.546	262.859	343.702	268.802	318.085			49.72	325.23	268.818	357.004	256.01	314.163
49.76	330.835	249.164	344.123	262.856	319.676			49.76	357.823	255.161	347.41	270.772	315.291			49.76	339.858	270.687	360.007	256.563	308.083
49.8	322.118	251.699	339.411	260.071	318.458			49.8	349.98	253.67	347.155	272.123	323.661			49.8	339.503	270.216	357.228	256.291	316.421
49.84	330.471	246.775	338.307	260.916	310.16			49.84	344.27	260.932	350.88	273.364	326.412			49.84	340.528	271.557	350.759	257.313	316.658
49.88	329.567	256.453	337.413	256.511	314.101			49.88	350.407	259.646	350.336	268.466	323.208			49.88	345.432	271.782	357.87	252.492	315.258
49.92	318.796	248.917	342.189	256.817	314.308			49.92	354.047	254.656	348.315	270.484	317.875			49.92	341.143	265.571	346.682	254.79	311.551
49.96	327.705	245.873	337.764	263.97	314.783			49.96	355.168	257.99	346.691	268.469	318.827			49.96	338.701	269.737	345.392	252.029	306.52
50	329.139	247.675	329.749	258.82	307.234			50	354.751	258.351	343.246	271.468	328.093			50	339.453	269.447	346.173	252.877	313.358
50.04	327.051	245.804	347.474	263	320.804			50.04	354.318	257.267	349.507	272.263	327.085			50.04	343.996	274.122	348.461	255.773	312.305
50.08	327.554	246.571	346.807	267.335	313.866			50.08	351.547	263.705	352.659	273.785	314.566			50.08	343.947	272.473	363.702	248.716	315.023
50.12	315.301	249.574	348.13	265.799	318.259			50.12	355.804	259.404	342.672	272.487	311.78			50.12	345.785	267.827	351.824	254.948	306.969
50.16	320.934	251.343	341.616	257.358	311.329			50.16	346.544	266.521	349.881	271.836	313.888			50.16	351.482	267.203	354.303	253.802	315.189
50.2	334.442	248.709	340.252	263.845	309.522			50.2	349.948	262.801	351.04	272.073	321.91			50.2	345.677	265.653	349.723	256.975	313.237
50.24	319.707	251.426	339.309	262.367	319.733			50.24	358.174	257.537	350.104	275.632	320.309			50.24	344.552	265.946	342.066	255.142	305.355
50.28	328.129	250.116	340.888	263.125	312.842			50.28	346.672	262.391	349.887	272.185	318.059			50.28	346.708	272.404	346.241	251.57	320.225
50.32	325.001	249.064	335.432	271.428	313.231			50.32	350.775	260.971	346.897	272.369	320.302			50.32	336.576	264.321	344.551	249.15	315.128
50.36	326.694	249.64	336.7	258.859	304.891			50.36	350.418	260.945	346.622	274.601	316.795			50.36	345.206	263.703	348.282	245.463	318.065
50.4	327.071	250.176	345.516	262.059	307.545			50.4	350.842	258.052	353.362	270.058	325.199			50.4	327.39	271.375	355.591	253.187	310.799
50.44	328.31	248.219	342.579	260.69	313.83			50.44	348.035	257.793	347.721	274.588	319.361			50.44	326.739	269.35	346.724	259.293	316.21
50.48	332.549	250.356	345.91	260.202	320.494			50.48	349.187	259.424	347.912	269.505	319.001			50.48	333.104	271.423	352.855	251.46	311.102
50.52	324.106	246.437	338.147	259.005	306.222			50.52	351.899	257.303	346.504	268.06	317.384			50.52	340.434	272.14	346.245	248.88	316.338
50.56	322.037	250.157	341.084	254.072	302.276			50.56	341.931	259.762	354.264	269.141	322.554			50.56	333.46	269.321	353.866	250.463	314.638
50.6	319.307	246.247	337.354	272.217	303.388			50.6	351.239	262.423	350.52	272.649	324.317			50.6	332.929	268.971	348.173	254.159	301.715
50.64	328.201	244.7	332.546	257.984	306.101			50.64	356.921	257.103	351.757	273.796	314.188			50.64	335.223	267.272	347.166	253.782	310.067
50.68	316.334	245.385	334.184	260.221	310.247			50.68	353.083	260.59	347.075	275.398	316.951			50.68	341.922	269.798	352.952	256.524	320.586
50.72	329.769	247.797	328.45	260.148	299.456			50.72	343.29	260.316	347.681	268.32	320.51			50.72	336.707	266.829	349.725	251.877	309.555
50.76	322.942	248.466	339.876	259.323	315.796			50.76	344.661	266.101	350.245	266.272	322.838			50.76	332.783	269.842	350.81	263.675	315.058
50.8	325.929	243.963	327.817	263.949	309.707			50.8	348.198	259.612	354.183	272.837	325.268			50.8	339.481	265.855	340.055	256.202	307.926
50.84	326.629	244.866	330.511	264.292	308.803			50.84	346.462	258.949	348.008	271.519	318.054			50.84	336.705	264.054	344.205	252.655	305.513
50.88	331.053	250.52	327.691	263.59	308.593			50.88	353.613	260.354	352.337	267.791	324.253			50.88	339.41	271.94	342.384	254.764	314.821
50.92	330.868	244.443	327.747	264.969	306.369			50.92	349.177	262.09	350.014	273.693	320.105			50.92	338.087	269.93	345.075	248.412	308.207
50.96	328.348	247.935	326.476	264.559	302.531			50.96	347.059	263.038	348.646	266.057	314.963			50.96	324.522	265.634	347.914	254.762	309.143
51	325.407	250.304	335.45	264.492	307.704			51	343.951	260.924	345.803	270.185	316.777			51	329.854	268.163	353.25	253.583	309.862
51.04	335.559	245.577	334.598	261.246	308.487			51.04	350.855	264.241	346.172	276.794	322.191			51.04	327.502	267.626	341.368	254.359	309.702
51.08	340.047	246.317	336.398	261.639	306.118			51.08	348.084	263.033	346.581	273.873	320.659			51.08	331.661	268.15	353.973	254.935	311.229
51.12	341.108	246.834	333.085	262.472	309.175			51.12	335.3	266.78	346.851	267.19	315.482			51.12	340.261	270.426	342.046	258.822	310.354
51.16	343.981	253.206	339.484	259.178	303.173			51.16	349.853	264.382	354.589	268.48	322.584			51.16	343.194	269.798	351.843	250.922	304.497
51.2	343.151	248.215	331.056	260.203	304.71			51.2	351.146	262.609	351.968	265.895	322.734			51.2	331.344	266.038	342.699	247.954	308.868
51.24	348.146	249.173	333.019	260.526	308.769			51.24	345.779	262.535	343.1	272.156	317.884			51.24	335.871	266.884	358.62	255.74	313.025
51.28	344.724	248.187	337.577	259.374	307.154			51.28	344.707	263.531	348.971	270.339	314.255			51.28	337.459	266.55	350.625	260.014	320.516
51.32	337.994	244.263	332.736	263.175	318.82			51.32	347.291	262.349	344.946	274.138	316.116			51.32	339.827	268.221	353.275	252.535	310.949
51.36	337.017	249.264	340.052	271.624	310.745			51.36	348.524	266.475	351.007	273.776	320.39			51.36	336.874	271.883	348.156	254.415	310.44
51.4	341.484	248.342	332.664	260.052	300.914			51.4	343.232	266.759	346.395	268.742	317.526			51.4	339.819	270.837	345.116	253.451	310.108
51.44	346.827	251.82	340.142	259.032	308.735			51.44	346.831	263.12	345.745	266.834	319.905			51.44	343.59	274.656	351.991	251.749	315.562
51.48	338.24	249.117	337.022	264.469	303.789			51.48	346.253	258.047	338.72	272.308	317.042			51.48	342.643	271.471	347.977	250.453	309.058
51.52	333.254	247.181	325.861	270.245	309.177			51.52	353.329	257.868	342.982	272.255	319.428			51.52	346.798	265.21	350.232	253.332	308.999
51.56	338.805	246.568	327.26	272.867	309.905			51.56	350.468	266.249	343.725	270.358	322.328			51.56	339.961	268.909	350.1	252.566	312.716
51.6	338.68	250.076	329.542	270.996	320.355			51.6	350.072	260.577	345.184	272.284	320.495			51.6	326.803	270.418	346.609	256.488	310.771
51.64	338.608	249.22	340.29	262.678	308.059			51.64	343.687	265.431	352.521	268.809	323.808			51.64	326.053	270.239	349.222	252.974	313.348
51.68	331.062	248.066	335.004	269.508	312.987			51.68	343.477	259.611	352.653	268.073	317.378			51.68	324.254	270.404	345.064	253.056	308.982
51.72	339.291	246.233	332.225	265.859	306.305			51.72	349.538	256.246	349.23	268.79	317.904			51.72	329.532	268.457	344.029	249.926	305.962
51.76	335.206	244.831	344.634	261.63	311.137			51.76	343.532	265.7	351.153	269.042	321.822			51.76	334.258	258.809	348.081	257.541	308.048
51.8	339.853	243.675	329.505	262.04	310.852			51.8	346.545	264.599	349.088	274.192	321.398			51.8	335.456	265.353	345.379	250.029	304.919
51.84	331.859	242.351	328.218	272.981	303.973			51.84	346.179	267.541	349.349	268.409	321.404			51.84	334.547	269.113	351.59	252.093	306.214
51.88	346.005	251.329	328.623	271.03	308			51.88	347.09	264.059	354.163	266.874	319.575			51.88	338.316	267.199	347.044	251.948	299.934
51.92	335.823	244.007	329.859	267.021	302.751			51.92	344.913	264.192	352.277	271.624	320.937			51.92	328.271	269.542	348.501	259.357	318.61
51.96	331	250.896	324.995	267.8	308.48			51.96	348.846	256.133	353.163	269.525	314.643			51.96	336.502	259.443	350.591	254.196	320.76
52	329.208	244.808	330.951	262.131	300.115			52	352.421	262.477	347.484	270.831	312.49			52	330.521	265.523	337.9	255.251	319.26
52.04	337.938	251.496	334.672	260.91	298.375			52.04	348.677	263.631	351.367	271.511	316.26			52.04	327.457	267.385	349.918	257.19	307.974
52.08	336.325	247.53	330.556	266.371	303.804			52.08	348.943	264.064	342.343	267.705	318.439			52.08	333.707	271.428	355.818	254.023	311.92
52.12	339.789	251.371	328.958	265.518	316.903			52.12	347.55	256.479	349.636	271.514	323.095			52.12	336.082	266.237	355.166	253.83	305.327
52.16	332.155	247.81	325.116	273.387	308.411			52.16	345.431	267.888	353.544	266.843	319.303			52.16	341.943	261.532	354.506	254.739	306.61
52.2	337.924	246.25	327.965	260.055	301.559			52.2	349.328	260.254	344.83	266.238	317.8			52.2	338.976	259.015	350.451	250.099	326.518
52.24	348.879	249.217	332.003	263.043	303			52.24	352.15	258.479	344.929	271.325	315.761			52.24	334.531	265.9	347.365	253.957	311.394
52.28	340.124	248.866	339.316	267.64	307.777			52.28	354.802	261.552	344.036	273.834	322.658			52.28	335.593	269.751	348.644	256.024	318.406
52.32	343.07	241.436	335.36	266.314	311.56			52.32	353.658	263.242	353.854	268.872	318.024			52.32	326.794	263.799	352.335	252.676	312.421
52.36	337	246.834	327.052	262.019	303.327			52.36	347.82	267.629	349.184	266.967	323.081			52.36	325.097	266.621	344.481	247.758	305.025
52.4	342.039	252.3	339.165	265.872	296.931			52.4	342.091	265.272	354.424	269.619	317.775			52.4	333.807	272.244	350.197	247.192	317.33
52.44	335.783	240.321	327.917	259.469	306.642			52.44	352.597	259.638	349.465	266.004	319.955			52.44	335.167	265.604	352.064	249.721	314.7
52.48	348.62	247.18	334.206	264.928	309.37			52.48	349.259	265.521	347.356	267.263	323.617			52.48	335.465	266.848	342.112	246.307	314.362
52.52	334.152	241.057	330.231	271.594	316.408			52.52	351.443	263.252	349.58	265.575	316.368			52.52	344.101	266.222	344.571	252.546	313.698
52.56	336.721	248.617	333.268	262.016	311.296			52.56	350.12	264.105	351.559	269.756	316.77			52.56	337.238	264.697	346.076	247.713	306.805
52.6	339.55	252.277	333.456	263.316	318.482			52.6	351.09	264.1	344.403	267.113	316.257			52.6	339.536	269.067	342.632	248.235	315.615
52.64	344.281	247.789	339.653	258.261	304.845			52.64	346.337	264.428	351.712	266.656	323.778			52.64	336.184	263.977	350.559	251.273	318.196
52.68	343.77	251.319	339.146	263.718	310.71			52.68	351.263	264.108	343.897	267.992	320.287			52.68	336.406	266.325	349.23	251.929	314.159
52.72	337.395	245.982	340.218	264.199	317.935			52.72	346.917	262.1	348.363	268.124	319.833			52.72	336.546	260.161	346.761	253.008	315.963
52.76	339.66	247.259	337.013	262.713	309.117			52.76	350.031	265.828	347.134	264.415	310.474			52.76	328.63	271.099	343.889	247.68	312.649
52.8	338.239	248.939	335.981	265.161	314.057			52.8	354.632	263.366	343.934	270.487	323.742			52.8	327.285	262.878	352.594	251.33	309.459
52.84	344.531	249.152	340.986	264.009	315.355			52.84	351.388	262.773	348.156	268.402	315.765			52.84	332.931	266.89	345.145	253.849	319.623
52.88	338.399	255.65	342.623	257.844	301.691			52.88	355.202	256.37	351.362	275.615	315.158			52.88	331.049	269.15	344.398	254.387	312.342
52.92	332.929	249.009	347.674	261.678	308.046			52.92	355.748	262.022	356.037	271.853	318.021			52.92	340.674	267.003	348.241	254.548	310.037
52.96	338.498	253.376	341.291	261.084	313.916			52.96	342.942	266.906	345.68	267.486	319.347			52.96	334.002	262.208	351.213	252.063	314.135
53	328.192	254.355	336.164	257.734	301.212			53	357.536	268.903	352.556	266.916	317.933			53	336.422	272.394	350.365	251.58	307.584
53.04	336.383	242.307	330.892	260.941	312.341			53.04	353.694	268	351.088	268.512	318.43			53.04	336.328	271.61	346.553	256.554	315.018
53.08	331.65	249.354	340.988	257.036	314.124			53.08	350.394	262.368	348.654	269.833	309.156			53.08	339.126	265.531	347.56	253.905	308.71
53.12	333.555	246.141	339.047	256.128	317.972			53.12	355.445	261.36	348.03	268.522	314.754			53.12	336.137	255.326	342.831	252.831	311.179
53.16	336.251	244.889	339.378	257.437	313.406			53.16	363.036	260.485	354.803	271.333	314.068			53.16	330.883	262.983	345.663	258.164	312.913
53.2	329.227	246.778	339.017	263.115	320.64			53.2	350.193	266.985	357.346	272.397	319.432			53.2	328.66	265.63	358.016	252.414	314.624
53.24	339.549	246.993	340.233	251.962	316.808			53.24	359.595	266.159	348.764	269.054	323.433			53.24	335.333	271.597	348.019	251.898	312.349
53.28	341.621	244.309	328.74	259.397	317.734			53.28	360.203	262.323	354.556	269.774	317.533			53.28	329.651	263.666	344.247	257.047	311.601
53.32	343.603	251.147	333.207	260.53	314.38			53.32	352.212	267.596	353.226	268.238	314.918			53.32	333.423	266.042	348.866	252.392	311.645
53.36	339.306	244.504	325.448	252.083	314.613			53.36	344.843	263.795	349.02	270.833	318.859			53.36	334.811	262.795	345.59	256.978	310.757
53.4	342.076	247.754	333.718	259.177	317.66			53.4	357.093	267.188	353.882	268.621	318.342			53.4	327.813	264.554	353.784	255.249	317.22
53.44	341.93	244.997	340.79	261.67	312.63			53.44	352.737	273.179	342.101	267.078	317.945			53.44	329.787	267.997	349.308	256.004	314.123
53.48	338.626	244.303	329.884	256.316	315.892			53.48	355.231	267.531	353.805	273.119	317.479			53.48	335.215	270.831	348.679	259.307	310.064
53.52	339.51	249.25	330.312	257.027	307.819			53.52	360.607	264.542	354.45	269.957	326.735			53.52	334.33	268.826	348.548	253.471	317.957
53.56	332.251	243.628	338.978	260.658	306.26			53.56	352.942	262.686	351.308	273.822	321.144			53.56	326.775	269.524	348.825	247.626	304.714
53.6	335.496	250.27	329.019	254.335	312.362			53.6	351.474	260.471	344.198	262.896	323.423			53.6	324.671	259.318	349.81	258.404	311.118
53.64	343.849	250.727	326.384	256.307	316.326			53.64	357.431	264.378	355.5	270.038	304.947			53.64	327.385	264.091	351.277	256.988	307.648
53.68	338.315	246.647	334.745	252.54	316.812			53.68	347.135	262.018	351.229	266.233	317.092			53.68	330.598	261.629	345.116	251.913	312.188
53.72	338.252	250.921	334.253	251.923	310.612			53.72	354.719	262.413	346.695	268.092	318.313			53.72	334.883	263.885	341.98	258.606	315.939
53.76	331.969	253	334.376	263.639	318.334			53.76	350.836	259.906	351.855	268.692	317.723			53.76	333.014	263.978	352.059	257.23	312.115
53.8	343.197	247.844	333.255	259.743	308.481			53.8	357.717	269.688	346.539	266.433	321.422			53.8	326.27	265.204	353.552	251.123	320.191
53.84	341.407	243.082	322.101	260.81	314.536			53.84	348.89	267.149	348.623	267.831	320.367			53.84	331.66	265.472	344.783	260.312	305.534
53.88	344.773	247.411	337.934	252.441	310.723			53.88	352.471	271.889	348.6	267.279	314.859			53.88	329.381	264.798	341.32	252.141	308.204
53.92	339.907	245.964	328.738	258.004	311.299			53.92	351.983	267.764	347.278	271.566	318.297			53.92	331.083	269.505	354.878	249.01	314.392
53.96	334.754	248.422	322.998	252.029	317.488			53.96	360.46	266.25	354.268	269.021	320.075			53.96	332.139	262.978	351.528	255.519	305.912
54	334.287	248.416	338.384	255.116	299.761			54	352.286	265.375	348.902	268.229	319.153			54	338.769	268.602	349.905	252.373	311.92
54.04	340.927	252.939	340.075	254.475	310.894			54.04	352.44	264.035	353.297	270.909	317.72			54.04	328.011	271.481	344.141	252.526	309.099
54.08	328.387	247.728	341.439	251.663	312.892			54.08	356.865	266.36	344.927	266.665	314.795			54.08	326.811	266.873	345.75	254.3	305.751
54.12	337.424	252.509	329.565	260.153	311.033			54.12	356.446	264.532	341.057	267.787	316.187			54.12	325.326	265.366	348.24	254.449	320.95
54.16	333.504	253.07	335.044	254.915	315.987			54.16	356.473	269.066	342.776	272.778	324.362			54.16	325.535	266.328	345.102	254.774	313.586
54.2	327.661	242.061	335.698	262.551	316.292			54.2	362.144	263.044	345.37	267.478	308.474			54.2	335.384	269.278	344.669	253.973	311.876
54.24	342.715	252.978	339.755	256.536	315.155			54.24	351.032	270.769	349.224	269.392	317.085			54.24	334.291	262.149	349.026	258.896	312.786
54.28	346.555	246.404	334.847	255.504	300.199			54.28	350.506	267.744	348.507	265.602	319.806			54.28	334.755	268.128	343.438	258.484	312.348
54.32	336.262	248.27	328.511	253.793	305.889			54.32	358.01	268.004	345.329	267.505	311.79			54.32	329.687	268.615	341.839	254.49	314.869
54.36	330.71	249.586	334.444	256.425	312.445			54.36	359.656	264.636	340.747	267.705	318.051			54.36	328.015	259.3	347.348	256.102	317.006
54.4	331.671	252.96	332.714	255.779	313.114			54.4	354.282	264.949	352.924	269.547	318.245			54.4	324.401	262.258	352.68	251.236	312.814
54.44	338.908	248.864	327.836	259.873	313.92			54.44	354.344	267.08	348.205	268.889	318.725			54.44	334.067	269.517	354.808	255.615	304.273
54.48	340.279	248.18	344.517	258.263	316.119			54.48	349.519	256.734	344.479	267.054	318.744			54.48	329.395	269.238	344.132	247.863	315.582
54.52	340.418	247.498	343.794	254.542	301.872			54.52	353.251	263.191	347.879	269.261	320.126			54.52	327.832	267.874	343.016	248.702	323.149
54.56	347.886	253.021	334.804	260.409	308.188			54.56	357.905	268.513	347.566	266.834	312.928			54.56	326.231	260.548	342.573	256.167	315.147
54.6	336.105	246.093	334.241	260.085	312.687			54.6	357.663	274.615	350.704	272.9	311.894			54.6	332.657	267.887	349.34	245.796	308.264
54.64	341.735	261.195	333.955	255.616	308.293			54.64	342.388	266.94	344.771	269.174	317.731			54.64	326.561	268.779	345.69	249.787	315.818
54.68	328.146	255.639	331.266	257.66	309.689			54.68	357.809	265.447	341.687	269.683	306.755			54.68	329.809	264.459	351.108	252.674	314.341
54.72	332.187	254.953	334.97	257.744	299.941			54.72	357.953	266.079	344.84	267.532	316.711			54.72	341.067	266.823	349.864	259.077	312.635
54.76	329.854	258.026	339.522	257.306	310.214			54.76	353.284	268.357	342.512	268.767	307.945			54.76	325.572	270.728	347.43	248.836	314.195
54.8	333.613	257.921	337.619	250.727	307.63			54.8	353.744	267.492	345.63	272.303	312.358			54.8	325.947	265.85	340.994	254.826	313.708
54.84	347.81	250.604	338.758	258.09	318.904			54.84	354.806	263.9	345.848	264.539	315.101			54.84	330.148	263.81	346.51	262.319	318.489
54.88	343.591	250.897	344.622	254.375	310.638			54.88	360.895	260.303	346.741	273.818	317.841			54.88	329.209	265.283	348.904	254.166	309.87
54.92	329.205	254.83	337.383	258.695	315.371			54.92	348.111	262.805	347.574	264.482	305.265			54.92	324.017	269.337	351.213	258.975	316.4
54.96	344.742	249.442	333.368	258.347	315.947			54.96	353.005	260.244	345.235	269.532	308.587			54.96	331.443	263.161	342.384	255.821	315.936
55	343.62	253.584	325.528	258.478	312.651			55	349.031	261.557	348.992	271.219	315.61			55	334.085	265.296	351.454	252.168	317.009
55.04	345.94	247.675	322.428	253.261	311.067			55.04	355.835	263.47	347.737	267.919	308.186			55.04	331.486	267.81	342.341	249.335	314.177
55.08	336.945	254.999	331.259	262.596	311.228			55.08	347.8	263.789	354.534	265.707	311.783			55.08	332.115	274.048	353.965	255.706	312.853
55.12	336.877	251.298	339.503	260.992	312.948			55.12	351.219	263.793	345.167	270.193	313.732			55.12	333.001	266.518	352.162	260.776	312.231
55.16	327.134	249.839	345.642	258.404	312.223			55.16	351.794	264.885	342.623	265.497	307.275			55.16	328.516	261.924	342.045	255.249	311.132
55.2	331.797	253.076	333.949	253.087	312.369			55.2	352.385	265.969	348.175	272.42	317.245			55.2	337.571	267.25	342.714	250.694	309.058
55.24	328.889	244.118	343.06	253.742	312.198			55.24	353.781	266.927	347.625	270.686	311.699			55.24	326.771	263.976	345.185	254.376	306.861
55.28	334.225	247.122	344.27	253.682	305.878			55.28	354.081	269.914	354.921	270.275	307.079			55.28	338.687	269.792	344.501	254.647	311.263
55.32	332.51	245.508	336.489	253.717	309.375			55.32	357.117	268.545	347.27	270.208	315.135			55.32	330.978	263.097	350.262	254.387	317.449
55.36	329.924	252.922	334.424	254.645	313.676			55.36	349.661	267.783	353.289	271.336	315.209			55.36	336.376	267.913	346.925	257.063	320.59
55.4	326.139	248.36	332.109	255.411	320.568			55.4	356.122	269.383	348.499	264.526	314.276			55.4	329.592	272.194	345.18	252.112	314.467
55.44	325.53	248.337	342.078	255.306	313.426			55.44	354.756	267.915	343.143	267.313	311.459			55.44	331.787	266.021	341.284	251.042	311.195
55.48	329.261	250.722	326.163	256.434	311.414			55.48	350.253	265.618	344.836	270.517	312.888			55.48	328.794	267.176	340.487	252.028	316.905
55.52	323.515	249.159	335.913	255.979	315.116			55.52	356.255	269.931	349.953	268.881	319.557			55.52	330.697	266.073	342.867	247.748	314.529
55.56	319.164	249.13	331.11	264.345	310.712			55.56	348.283	265.58	344.814	269.963	309.136			55.56	331.979	267.703	352.881	249.226	309.83
55.6	322.472	245.407	328.895	259.646	311.358			55.6	355.515	270.452	350.875	271.788	309.966			55.6	329.655	270.497	348.953	252.07	315.005
55.64	325.021	254.765	341.934	258.976	311.787			55.64	357.872	268.476	342.063	261.044	314.45			55.64	325.931	267.304	348.097	251.126	311.47
55.68	328.204	252.128	326.831	258.847	316.434			55.68	357.052	263.27	348.751	271.327	312.828			55.68	327.828	268.747	360.991	252.374	317.477
55.72	324.542	245.686	329.66	253.553	318.517			55.72	354.344	272.848	345.993	266.546	307.328			55.72	330.884	265.962	348.422	251.739	305.192
55.76	333.312	259.428	331.995	257.281	314.485			55.76	356.479	268.862	339.521	265.056	309.432			55.76	334.507	264.07	351.995	252.358	309.952
55.8	324.809	250.714	334.351	258.462	310.613			55.8	356.178	265.075	346.276	267.324	306.815			55.8	334.996	274.191	346.638	245.712	306.294
55.84	336.066	256.393	348.494	254.821	320.255			55.84	350.166	266.497	347.124	266.878	315.061			55.84	331.301	274.289	346.692	245.958	307.487
55.88	324.085	249.557	335.413	256.366	311.519			55.88	359.954	259.076	346.968	267.942	316.847			55.88	331.269	272.331	348.725	258.6	306.911
55.92	339.031	247.704	328.399	256.062	307.866			55.92	357.872	262.066	347.867	272.698	318.157			55.92	333.484	268.506	340.567	258.145	305.86
55.96	340.357	254.016	330.22	256.756	312.319			55.96	356.878	264.306	353.922	270.683	313.489			55.96	338.118	271.451	343.535	254.784	310.969
56	343.201	254.435	330.765	255.491	306.09			56	357.435	265.031	343.245	263.466	304.678			56	322.888	263.285	343.711	244.874	312.8
56.04	339.871	250.007	332.989	251.705	312.479			56.04	348.328	270.632	349.124	268.433	309.237			56.04	337.895	262.979	340.946	253.335	307.062
56.08	338.334	247.873	332.024	252.744	318.589			56.08	357.462	270.539	347.845	272.158	304.619			56.08	331.78	266.356	340.956	253.655	313.62
56.12	341.479	256.42	330.585	252.336	312.302			56.12	352.746	263.734	349.497	268.948	313.793			56.12	332.225	267.991	346.652	252.913	308.278
56.16	335.901	254.526	327.435	257.158	313.371			56.16	341.33	266.766	338.551	266.163	305.31			56.16	330.776	266.347	352.301	251.538	298.695
56.2	336.693	251.109	334.155	256.641	318.732			56.2	352.399	267.4	342.63	265.22	314.695			56.2	334.103	260.356	347.995	252.056	307.98
[truncated: 3,595 more rows]

## Sheet: average DSSP values
	Free-NtMGAM										DSK-NtMGAM										Acarbose-NtMGAM
[truncated: 866 more rows]

## Sheet: PCA
Free-NtMGAM					DSK-NtMGAM					Acarbose-NtMGAM
[truncated: 5,002 more rows]

[truncated: 2 more sheets: ASMD, Repeat-RMSD]
